# Supplementary material for: Effects of BRD4 inhibitor JQ1 on the expression profile of super-enhancer related lncRNAs and mRNAs in cervical cancer HeLa cells
Source: PeerJ. 2024 Feb 23;12:e17035. doi: 10.7717/peerj.17035 (PMC10896078; doi:10.7717/peerj.17035)
Supplement: Supplemental Information 1 [file peerj-12-17035-s001.csv]

transcript_id	CTL_1	CTL_2	CTL_3	JQ_1_1	JQ_1_2	JQ_1_3
ENST00000661463	0	0	0	0	0	0
ENST00000432963	0	0	0	0	0	0
ENST00000427857	0	0	0	0	0	0
ENST00000671208	11	8	0	21	0	0
ENST00000446136	5	3	0	3	5	0
ENST00000398216	0	0	0	0	0	0
ENST00000448179	270	393	248	14	6	21
ENST00000607769	6	0	0	0	0	0
ENST00000417705	9	0	0	0	0	0
ENST00000606034	195	301	181	141	176	24
ENST00000458555	2	0	0	0	2	7
ENST00000461467	0	0	0	3	0	0
ENST00000495576	0	0	0	0	0	0
ENST00000477740	0	0	0	0	0	0
ENST00000453576	0	0	0	0	0	0
ENST00000490997	0	0	0	0	0	0
ENST00000496488	0	0	0	0	0	0
ENST00000662089	0	1	2	1	0	1
ENST00000655252	0	2	0	0	1	1
ENST00000669836	0	0	0	0	0	0
ENST00000450983	0	0	0	0	0	0
ENST00000412666	0	0	0	0	0	0
ENST00000635159	0	0	0	0	0	0
ENST00000423796	0	0	0	0	0	0
ENST00000450696	0	0	0	0	0	0
ENST00000422528	0	0	0	0	0	0
ENST00000412115	0	0	0	0	0	0
ENST00000670700	0	14	0	0	0	7
ENST00000429505	0	0	0	0	0	0
ENST00000657896	0	0	0	0	0	0
ENST00000434264	0	0	0	0	1	0
ENST00000658648	0	0	0	0	0	0
ENST00000656571	0	0	0	0	0	0
ENST00000665867	0	0	0	0	0	0
ENST00000669749	0	0	0	0	0	0
ENST00000666217	0	0	0	0	0	0
ENST00000665719	0	0	0	8	14	0
ENST00000651411	0	0	0	0	0	0
ENST00000609830	0	0	0	0	0	0
ENST00000586928	0	0	0	0	0	0
ENST00000585745	0	0	0	0	0	0
ENST00000590848	0	0	0	0	0	0
ENST00000591440	0	0	0	0	0	0
ENST00000587530	0	0	0	0	0	0
ENST00000593022	0	0	0	0	0	0
ENST00000589531	0	0	0	0	0	0
ENST00000588951	0	0	0	0	0	0
ENST00000655384	0	0	24	0	64	0
ENST00000667728	0	0	88	0	27	0
ENST00000624927	0	0	0	0	0	0
ENST00000623808	0	5	0	0	8	1
ENST00000669922	0	23	715	0	1	41
ENST00000666741	0	74	83	0	72	60
ENST00000623070	0	13	0	0	0	0
ENST00000659124	0	552	0	0	4	0
ENST00000448975	0	0	58	0	0	0
ENST00000441765	0	0	0	0	0	0
ENST00000609139	0	0	0	0	0	0
ENST00000657837	0	0	0	0	0	0
ENST00000610067	0	0	0	0	0	0
ENST00000416570	0	1	0	1	0	1
ENST00000668541	0	0	0	3	0	0
ENST00000657175	0	0	0	0	0	0
ENST00000622921	0	0	0	0	0	0
ENST00000415295	0	0	0	0	0	0
ENST00000473358	8	0	5	4	0	5
ENST00000469289	3	2	1	0	1	3
ENST00000466557	39	60	39	34	27	41
ENST00000466430	97	169	96	69	71	89
ENST00000491962	2	0	0	0	0	0
ENST00000610542	4	2	5	2	7	0
ENST00000471248	2	3	0	2	0	2
ENST00000417324	3	0	0	0	0	3
ENST00000484859	105	124	92	90	105	92
ENST00000493797	5	8	4	2	1	3
ENST00000586288	27	44	28	34	21	25
ENST00000589899	21	47	32	30	30	23
ENST00000443772	12	0	21	0	66	0
ENST00000655765	60	28	29	116	105	70
ENST00000585768	9	18	20	25	7	9
ENST00000457084	5	7	8	31	1	11
ENST00000591702	561	376	470	416	434	483
ENST00000592547	147	109	176	110	114	66
ENST00000585826	4	5	2	126	137	144
ENST00000326734	9	3	0	5	15	0
ENST00000608189	89	21	0	59	126	79
ENST00000670780	322	0	0	145	160	0
ENST00000609009	1	1	13	1	1	28
ENST00000661237	132	220	362	0	31	109
ENST00000658846	53	89	137	121	74	145
ENST00000445118	210	84	89	1	366	0
ENST00000449005	2	1	0	8	0	0
ENST00000667414	182	176	164	198	361	288
ENST00000660797	37	5	21	0	15	15
ENST00000670824	5	11	5	597	8	13
ENST00000473798	464	320	507	274	345	341
ENST00000442292	23	39	24	26	0	39
ENST00000648183	0	0	0	0	0	0
ENST00000418300	0	0	0	0	0	0
ENST00000565563	17	30	5	0	13	0
ENST00000434139	22	20	30	23	25	21
ENST00000453732	3	0	4	2	0	2
ENST00000444968	15	12	4	12	3	5
ENST00000607307	406	535	326	296	409	292
ENST00000447725	0	0	0	0	0	0
ENST00000453521	0	0	0	0	0	0
ENST00000444362	127	69	32	81	23	5
ENST00000448629	27	68	59	0	88	440
ENST00000570344	88	82	48	0	54	60
ENST00000576232	26	29	13	20	18	0
ENST00000659048	1	1	2	1	1	11
ENST00000658591	93	235	135	95	82	104
ENST00000647566	0	3	21	0	9	0
ENST00000607222	275	319	348	328	392	327
ENST00000412228	126	136	166	117	169	146
ENST00000445600	0	0	8	8	0	0
ENST00000449154	8	10	3	0	0	0
ENST00000606533	0	0	0	0	0	0
ENST00000444529	0	0	0	0	0	3
ENST00000333854	92	163	77	24	47	33
ENST00000442483	6	6	3	0	3	0
ENST00000659232	0	0	0	0	0	0
ENST00000607720	0	1	0	0	12	0
ENST00000661319	39	52	61	28	16	20
ENST00000607858	48	17	38	78	24	38
ENST00000607013	7	11	11	10	14	10
ENST00000598846	1586	1591	1320	1277	995	989
ENST00000424657	0	11	6	0	0	0
ENST00000442305	3	0	0	0	0	0
ENST00000644246	0	0	0	0	0	0
ENST00000606645	16	37	16	25	17	7
ENST00000449660	0	0	0	0	0	8
ENST00000443892	0	0	0	0	0	0
ENST00000448624	0	0	0	0	0	0
ENST00000452793	0	0	0	0	0	0
ENST00000416860	8	0	9	0	0	0
ENST00000432521	5	0	18	0	0	0
ENST00000427302	0	0	0	0	0	0
ENST00000648684	0	0	0	0	0	0
ENST00000638002	0	0	0	0	0	0
ENST00000435049	4	20	26	16	0	17
ENST00000606489	26	16	14	4	0	2
ENST00000443034	0	0	0	0	0	0
ENST00000416554	0	0	0	0	0	0
ENST00000607459	2	2	0	0	0	0
ENST00000442673	0	149	57	172	0	0
ENST00000439488	18	0	0	0	91	49
ENST00000413332	42	28	44	74	49	78
ENST00000667408	14	0	0	0	0	0
ENST00000419034	0	0	0	0	0	0
ENST00000607670	32	37	35	36	51	80
ENST00000441724	0	0	0	15	9	0
ENST00000429480	0	0	52	6	33	0
ENST00000455744	28	27	43	45	16	6
ENST00000650463	27	0	5	53	4	61
ENST00000442889	35	42	52	26	15	29
ENST00000456701	0	0	0	0	0	0
ENST00000618051	0	0	0	0	0	0
ENST00000411708	0	0	0	0	0	0
ENST00000440032	0	0	0	0	0	0
ENST00000602640	0	0	0	0	0	0
ENST00000602973	0	0	0	0	0	0
ENST00000602916	0	0	0	0	0	0
ENST00000451646	0	0	0	0	5	4
ENST00000427317	5	2	0	5	3	0
ENST00000602406	89	119	64	19	99	64
ENST00000445300	24	20	17	45	33	67
ENST00000670361	0	29	13	41	20	31
ENST00000635451	45	0	0	0	0	0
ENST00000452982	3	0	0	0	0	0
ENST00000641100	2	8	4	17	0	0
ENST00000641354	32	6	0	0	0	98
ENST00000642135	30	44	67	50	54	30
ENST00000635405	0	1141	889	330	0	0
ENST00000437157	0	0	0	0	0	0
ENST00000634966	0	2	20	0	0	0
ENST00000632503	0	0	0	0	0	0
ENST00000657715	20	17	49	23	10	13
ENST00000664915	4	34	0	4	0	0
ENST00000665148	37	51	29	17	11	8
ENST00000412639	39	46	0	0	0	0
ENST00000635271	22	25	36	0	0	0
ENST00000635687	1374	1461	1305	0	0	175
ENST00000641006	12	0	29	0	0	8
ENST00000641940	0	0	0	0	0	0
ENST00000641507	0	0	6	3	0	0
ENST00000641325	60	61	46	12	35	53
MSTRG.224.2	0	112	0	0	0	0
ENST00000449895	0	0	0	0	0	0
ENST00000653698	0	0	6	0	0	0
ENST00000444276	0	0	0	0	0	0
ENST00000433876	0	0	0	0	106	0
ENST00000442636	39	79	103	117	112	92
MSTRG.245.1	452	521	603	435	476	639
ENST00000377320	0	0	0	0	0	0
ENST00000454104	0	0	0	0	0	0
ENST00000648956	0	0	0	0	0	0
ENST00000415330	38	32	0	0	6	0
ENST00000413148	0	0	0	0	0	0
ENST00000445884	22	39	22	38	41	26
MSTRG.294.1	304	230	252	209	250	386
MSTRG.295.1	40	39	31	74	58	133
ENST00000606802	0	0	0	4	0	9
ENST00000641495	0	0	0	0	0	0
ENST00000641619	0	0	0	6	0	0
ENST00000641117	0	7	0	0	11	7
ENST00000641011	0	0	0	0	0	0
ENST00000641456	0	0	0	0	0	0
ENST00000641062	0	0	0	0	0	0
ENST00000424487	0	0	0	0	3	0
ENST00000663738	0	0	0	0	0	0
ENST00000641335	4	24	6	22	31	0
ENST00000607572	45	34	37	45	36	40
ENST00000612387	0	0	0	0	0	0
ENST00000607145	353	254	258	529	380	269
ENST00000649975	0	0	0	0	0	0
ENST00000642131	0	0	0	0	0	0
ENST00000445982	0	0	0	0	0	0
ENST00000420480	0	0	0	0	0	0
ENST00000452378	67	120	46	182	202	270
ENST00000435388	56	89	88	82	30	2
ENST00000447600	29	37	17	46	83	69
ENST00000376620	5	0	0	0	0	0
ENST00000647616	0	0	0	0	0	0
ENST00000661075	0	0	431	0	0	1
ENST00000650448	0	0	0	0	0	16
ENST00000649268	0	11	0	21	15	0
ENST00000658167	0	0	0	0	0	0
ENST00000660216	8	18	3	5	0	8
ENST00000660618	28	0	0	0	0	22
ENST00000666735	0	0	119	0	0	3423
ENST00000606790	105	72	72	64	54	82
ENST00000667833	0	0	0	0	0	0
ENST00000427824	29	9	40	0	0	9
ENST00000428747	0	0	0	0	0	0
ENST00000439788	0	0	0	0	0	0
ENST00000657859	0	0	0	0	0	0
ENST00000449215	0	0	0	0	0	0
ENST00000666654	0	0	0	0	0	0
ENST00000661309	0	0	0	0	0	0
ENST00000665002	0	0	0	0	0	0
ENST00000661613	0	0	0	0	0	0
ENST00000657979	0	0	0	0	0	0
ENST00000447908	0	0	0	0	0	0
ENST00000670776	0	0	0	8	0	0
ENST00000666715	0	0	0	0	0	0
ENST00000310916	0	0	0	0	0	8
ENST00000404665	0	0	0	0	0	0
ENST00000650369	0	0	0	0	0	0
ENST00000660005	0	0	0	0	0	0
ENST00000667108	0	0	0	0	0	0
ENST00000424792	0	0	0	0	0	0
ENST00000625027	0	0	0	0	0	0
ENST00000669314	12	27	24	0	12	0
ENST00000606186	0	2	13	0	12	0
ENST00000428945	18	0	12	0	16	34
ENST00000623689	0	0	0	0	0	0
ENST00000615472	0	0	0	0	0	0
ENST00000453804	0	0	0	0	0	0
ENST00000418525	0	0	0	0	0	0
ENST00000606262	1	9	8	0	8	0
ENST00000317122	0	0	0	0	0	0
ENST00000457809	0	0	0	0	0	0
ENST00000671994	1236	1434	1444	1638	1184	1352
ENST00000424774	127	102	136	204	217	103
ENST00000426353	33	47	47	44	31	29
MSTRG.397.9	357	340	0	0	348	15
ENST00000624517	0	0	0	0	0	0
ENST00000648419	0	0	0	0	0	0
ENST00000452795	0	0	0	0	0	0
ENST00000415386	0	107	0	10	47	56
ENST00000607700	0	7	0	0	0	0
ENST00000457898	499	595	654	400	378	339
ENST00000562878	96	79	99	197	179	182
ENST00000633763	9	6	4	10	15	3
ENST00000414340	0	0	0	0	0	0
ENST00000422345	0	0	0	0	0	0
ENST00000438002	0	0	0	0	0	0
ENST00000668460	0	0	0	0	0	0
ENST00000662795	0	0	0	0	0	0
ENST00000451828	0	8	12	0	2	4
ENST00000660907	0	0	0	0	0	0
ENST00000666785	0	0	13	0	0	0
ENST00000457856	0	0	0	0	0	0
ENST00000658705	0	0	0	0	0	0
ENST00000633433	16	6	7	10	23	6
ENST00000416869	44	11	28	0	0	0
ENST00000660464	53	37	30	42	0	0
ENST00000654227	97	87	90	76	27	79
ENST00000671472	60	62	102	11	8	21
ENST00000457075	1	1	10	1	37	2
ENST00000422124	1	1	142	1	105	1
ENST00000666544	109	109	134	162	122	142
ENST00000453554	67	16	31	89	51	40
ENST00000606899	24	16	42	65	57	47
ENST00000634972	0	0	0	0	0	0
ENST00000635428	0	0	0	0	0	0
ENST00000412427	459	582	535	311	431	294
ENST00000654887	0	0	0	6	11	20
ENST00000446261	0	0	0	0	0	0
ENST00000419667	0	0	0	0	0	0
ENST00000439577	5	8	0	0	0	0
ENST00000606379	120	140	157	133	173	74
MSTRG.459.2	589	624	463	557	58	84
ENST00000437898	70	51	67	95	119	160
ENST00000416470	0	7	12	5	0	0
MSTRG.476.16	413	517	330	423	344	452
ENST00000451424	820	983	862	857	870	619
ENST00000436642	0	0	0	5	9	16
MSTRG.492.1	150	75	66	132	126	95
MSTRG.493.1	113	184	54	132	129	153
ENST00000416959	0	0	0	0	0	0
ENST00000655030	0	0	0	0	0	15
MSTRG.495.13	162	191	165	189	220	215
ENST00000669329	76	34	82	58	56	40
ENST00000449034	18	32	26	0	16	0
MSTRG.488.1	120	283	144	125	166	166
ENST00000648968	19	20	39	36	15	22
ENST00000650360	0	0	0	0	0	0
ENST00000648697	0	0	0	0	0	0
ENST00000455966	0	0	0	0	0	0
ENST00000657670	0	0	0	0	0	0
ENST00000635097	0	0	0	0	0	0
ENST00000667783	0	0	0	0	0	0
ENST00000635675	0	0	0	3	0	0
ENST00000434233	0	0	0	0	48	0
ENST00000634934	0	40	0	1	0	0
ENST00000634712	0	0	0	1	0	0
ENST00000634451	0	0	0	0	0	5
ENST00000635450	0	0	0	0	0	0
ENST00000420503	0	0	0	24	0	10
ENST00000642072	0	0	6	0	0	0
ENST00000404210	0	11	37	0	0	0
ENST00000431803	0	0	0	0	0	51
ENST00000655353	1	0	0	0	0	0
ENST00000655655	12	20	17	16	24	0
ENST00000452322	141	0	108	1	217	52
ENST00000416769	153	165	170	265	98	205
ENST00000641009	4	0	54	21	37	2
ENST00000649486	2	5	0	0	0	0
ENST00000438551	56	49	70	74	69	96
ENST00000419644	0	0	0	0	0	0
ENST00000427154	0	0	0	0	0	0
ENST00000458053	0	3	0	6	0	0
ENST00000518821	0	0	4	0	0	0
ENST00000437367	0	0	16	0	0	8
ENST00000518600	0	0	0	14	0	1
ENST00000605350	24	8	18	0	8	1
ENST00000454117	1	29	0	19	1	2
ENST00000671509	1	11	12	1	1	1
ENST00000335648	374	446	209	90	386	349
ENST00000477916	0	0	0	0	0	0
ENST00000374555	0	0	0	0	0	0
ENST00000648225	6	0	0	0	16	0
ENST00000451217	22	9	34	7	8	0
ENST00000647667	0	0	0	0	0	0
ENST00000641772	0	0	0	0	0	0
ENST00000666981	298	482	416	301	273	305
ENST00000655082	51	72	61	64	67	68
ENST00000604481	1	1	0	1	1	1
ENST00000660265	1	1	1	1	1	1
ENST00000566551	1054	1056	1339	800	1016	866
MSTRG.560.1	0	0	0	0	38	17
ENST00000655402	0	0	0	0	0	0
ENST00000652963	0	0	65	16	89	85
ENST00000427796	262	138	409	287	187	107
ENST00000664563	175	372	4	96	0	280
ENST00000447961	46	34	18	18	35	30
ENST00000439239	0	0	0	0	0	0
ENST00000429191	0	0	0	0	0	0
ENST00000652048	0	0	0	0	0	0
ENST00000652351	0	0	0	0	2	2
ENST00000651630	0	0	0	2	0	0
ENST00000651433	0	0	0	0	0	0
ENST00000652371	0	0	0	0	0	0
ENST00000577528	0	0	0	0	0	0
ENST00000437965	30	14	24	12	21	7
ENST00000648660	0	0	0	0	0	0
ENST00000648363	0	8	0	0	8	0
ENST00000424084	0	0	0	4	0	0
ENST00000429666	0	0	0	0	0	0
ENST00000456316	0	0	0	0	0	0
ENST00000641059	83	83	146	46	57	92
ENST00000641729	773	864	863	716	742	865
MSTRG.601.27	0	0	215	0	0	0
ENST00000607698	19	5	15	0	12	8
ENST00000412797	0	19	22	15	19	11
ENST00000436991	0	0	0	0	0	0
ENST00000455431	32	0	28	14	4	0
ENST00000442055	0	7	21	19	31	29
ENST00000453649	27	0	0	0	0	0
ENST00000536896	179	299	215	466	344	236
ENST00000606617	51	50	51	50	42	41
MSTRG.630.1	183	117	193	444	332	403
MSTRG.637.1	30	84	32	90	108	45
ENST00000423060	7	18	16	2	30	14
ENST00000656565	84	85	63	65	33	38
ENST00000569378	188	184	189	275	291	246
ENST00000448791	0	0	0	0	0	0
ENST00000440492	0	0	0	0	0	0
ENST00000492975	0	0	0	0	0	0
ENST00000430683	0	0	0	0	0	0
ENST00000626608	0	0	0	0	0	0
ENST00000628586	0	0	0	0	0	0
ENST00000625232	0	0	0	0	0	0
ENST00000628584	0	0	0	0	0	0
ENST00000629895	0	0	0	0	0	0
ENST00000662905	45	32	58	36	44	78
ENST00000602607	27	11	34	49	61	20
ENST00000602843	8	4	15	10	2	16
ENST00000660844	17	0	21	0	0	0
ENST00000448015	0	0	8	0	4	4
MSTRG.702.1	49	110	163	20	90	78
ENST00000604716	341	380	425	321	429	368
ENST00000605846	9	0	1	12	12	6
MSTRG.739.1	31	0	94	39	61	0
ENST00000420776	31	0	0	0	0	41
ENST00000427804	31	50	31	8	10	26
ENST00000602813	33	404	69	783	886	809
ENST00000488745	0	0	0	0	0	0
MSTRG.712.16	143	277	256	296	317	334
ENST00000413987	5653	2801	5983	4743	5908	3257
ENST00000483436	393	338	358	316	422	264
ENST00000531126	84	93	96	98	104	129
ENST00000648127	161	99	146	161	68	121
ENST00000475441	1	1	1	1	1	15
ENST00000650239	514	416	533	820	793	689
ENST00000481220	21	59	20	27	35	62
ENST00000418471	0	0	4	0	0	0
ENST00000422638	8	0	0	8	4	16
ENST00000655364	0	0	0	0	0	0
ENST00000658212	0	0	0	0	0	0
ENST00000671661	0	0	0	0	0	0
ENST00000635009	0	0	0	0	0	0
ENST00000430320	0	0	0	0	0	0
ENST00000659931	0	0	0	8	8	0
ENST00000635357	0	0	0	0	0	0
ENST00000659416	0	0	0	0	0	0
ENST00000635044	0	0	0	0	0	0
ENST00000635288	0	0	0	0	0	0
ENST00000634319	0	0	0	0	0	0
ENST00000634587	0	0	11	0	0	12
ENST00000634980	0	0	0	0	0	0
ENST00000438790	0	0	0	0	0	0
ENST00000667276	0	0	0	0	0	0
ENST00000649861	0	0	0	0	0	0
ENST00000414532	395	105	140	361	468	69
ENST00000454613	53	0	0	50	0	0
ENST00000443076	27	16	2	17	8	5
ENST00000414763	20	73	68	24	1	56
ENST00000427046	0	0	0	0	0	0
ENST00000413004	30	10	17	24	14	10
ENST00000430143	0	0	0	0	0	0
ENST00000639839	0	0	0	0	0	0
ENST00000640226	0	0	0	0	0	0
ENST00000639741	0	0	0	0	0	0
ENST00000640157	0	0	0	0	0	0
ENST00000640623	0	0	0	0	0	9
ENST00000638644	0	0	0	0	0	0
ENST00000640630	0	0	0	0	0	0
ENST00000639946	0	0	0	0	0	0
ENST00000639047	0	0	0	0	0	0
ENST00000664491	0	2	2	16	8	5
ENST00000435872	10	27	27	0	20	30
ENST00000623791	0	0	0	0	0	0
ENST00000610043	0	0	0	0	0	0
ENST00000609549	0	0	0	0	0	0
ENST00000609625	0	0	0	0	0	0
ENST00000581333	0	0	0	6	0	0
ENST00000608332	0	0	0	0	0	3
ENST00000623425	0	0	0	0	0	0
ENST00000591592	0	0	0	0	0	0
ENST00000608246	0	0	0	0	0	0
ENST00000608888	0	0	0	0	0	0
ENST00000607926	0	0	0	0	0	0
ENST00000610216	0	0	0	0	0	0
ENST00000585413	0	0	6	0	0	4
ENST00000609033	0	0	0	0	0	0
ENST00000589462	0	0	0	0	0	0
ENST00000624388	0	0	0	0	0	0
ENST00000593188	0	0	0	0	0	0
ENST00000609373	0	0	0	0	0	0
ENST00000587445	0	0	0	0	0	0
ENST00000591929	0	0	0	0	2	0
ENST00000609338	0	0	0	0	0	0
ENST00000445166	0	0	0	0	0	0
ENST00000623786	0	0	0	0	0	0
ENST00000585660	3	6	0	10	0	0
ENST00000588288	5	0	0	0	0	0
ENST00000527035	0	0	0	0	0	0
ENST00000641788	0	0	0	0	0	0
ENST00000447478	0	0	0	0	0	0
ENST00000602889	270	277	216	311	361	358
ENST00000453837	12	12	0	0	0	0
MSTRG.803.1	0	0	0	152	0	399
MSTRG.802.14	0	0	18	57	41	81
MSTRG.803.2	235	180	231	154	387	1
ENST00000366152	14	17	0	0	10	0
MSTRG.812.1	419	530	472	387	360	273
ENST00000515055	1	1	1	1	37	1
ENST00000421616	101	235	0	0	0	0
ENST00000373604	45	197	144	146	137	98
ENST00000448134	30	8	11	0	0	0
ENST00000421619	0	21	11	0	9	5
ENST00000602618	191	82	114	56	60	100
ENST00000661031	0	0	0	0	0	0
ENST00000427524	0	0	0	0	9	0
ENST00000641271	0	0	18	0	0	0
ENST00000641727	0	0	0	0	0	0
ENST00000627421	0	0	0	0	0	0
ENST00000588828	0	0	0	0	0	0
ENST00000624453	0	0	0	0	0	0
ENST00000630229	0	0	0	0	0	0
ENST00000457957	0	0	0	0	0	0
ENST00000625117	0	0	0	0	0	0
ENST00000624012	0	0	0	0	0	0
ENST00000627130	4	11	13	23	0	13
ENST00000587696	300	368	325	64	52	30
ENST00000628643	42	71	55	0	0	17
ENST00000630909	42	78	39	0	0	0
ENST00000432703	43	54	31	6	10	18
ENST00000429293	0	0	0	0	0	0
ENST00000542839	2	17	18	4	28	0
ENST00000641402	0	0	0	0	3	0
ENST00000432683	0	0	0	0	0	0
MSTRG.904.1	986	1092	1104	862	842	612
MSTRG.899.1	130	107	113	113	91	45
ENST00000444348	8	0	27	25	32	17
ENST00000425881	7	9	2	13	0	0
ENST00000373226	0	0	0	0	0	0
ENST00000655341	0	0	0	0	0	0
ENST00000466576	0	0	0	0	0	0
ENST00000479395	0	0	0	0	0	0
MSTRG.924.11	1	5	2	313	5	12
ENST00000606838	28	24	38	20	43	26
ENST00000424989	150	142	223	69	133	179
ENST00000668045	27	22	0	4	33	0
MSTRG.940.1	694	855	1016	831	763	823
MSTRG.936.11	901	771	115	0	311	77
ENST00000657488	89	64	143	103	52	153
ENST00000433474	0	18	24	18	6	14
ENST00000419993	21	25	8	17	26	34
ENST00000428151	0	0	0	0	3	1
ENST00000432922	15	42	4	0	0	0
ENST00000622355	0	0	0	0	0	0
ENST00000433671	0	5	0	0	31	0
ENST00000456813	0	15	0	49	13	0
ENST00000663032	21	74	31	55	0	12
MSTRG.981.1	190	62	260	198	205	47
ENST00000443161	28	5	46	12	7	56
MSTRG.981.3	45	164	58	37	58	282
ENST00000667635	17	5	16	28	5	12
MSTRG.979.1	621	612	555	762	734	581
MSTRG.979.2	1	0	0	0	80	0
MSTRG.990.17	45	41	36	39	26	73
ENST00000669616	0	0	0	0	0	0
ENST00000289890	0	0	0	0	0	0
MSTRG.1026.1	520	433	444	403	574	665
ENST00000424418	0	0	0	0	0	0
ENST00000566366	82	64	79	0	9	8
ENST00000641026	0	0	0	0	0	0
ENST00000641382	69	33	55	16	17	26
ENST00000641632	32	27	37	39	17	32
ENST00000648746	0	0	0	0	0	0
ENST00000418255	15	0	0	35	0	19
ENST00000415255	0	0	0	0	0	0
ENST00000650144	0	0	0	0	0	0
ENST00000567508	550	662	750	474	443	392
MSTRG.1014.1	184	160	216	196	208	469
ENST00000642138	0	7	5	20	10	11
ENST00000565390	1	1	2630	591	241	35
ENST00000450713	54	56	74	46	52	35
ENST00000453437	0	0	0	0	0	0
ENST00000437060	0	0	0	0	0	0
ENST00000666986	3	19	0	0	0	5
ENST00000440100	2	0	0	0	0	0
ENST00000658681	0	0	0	8	0	0
MSTRG.1056.1	662	670	734	901	651	722
ENST00000606277	758	839	694	564	522	610
ENST00000429109	26	19	26	30	37	17
ENST00000445073	0	0	0	0	0	0
ENST00000422305	0	0	0	0	0	0
ENST00000626479	1168	1465	1321	1755	1754	1877
ENST00000425554	43	22	20	16	22	0
ENST00000670398	9	0	0	0	0	0
ENST00000657314	7	8	7	22	0	4
ENST00000670076	13	8	29	5	0	20
ENST00000440249	0	0	0	0	0	0
ENST00000436207	0	0	0	0	0	0
ENST00000414339	53	41	76	10	40	17
ENST00000649886	92	0	32	34	19	10
ENST00000667389	81	90	61	89	129	90
ENST00000447572	0	0	0	0	0	0
ENST00000425076	0	0	0	0	0	0
ENST00000659750	894	711	1081	882	594	704
ENST00000444563	101	210	134	46	147	48
ENST00000416809	84	73	107	26	41	49
ENST00000414798	15	0	0	0	0	0
ENST00000653200	0	0	0	0	31	0
ENST00000640492	0	16	9	8	5	0
ENST00000431759	14	15	43	15	7	9
ENST00000664148	39	49	34	11	0	27
ENST00000640236	7	0	0	0	0	0
ENST00000658437	5	0	0	0	0	0
ENST00000671634	29	32	42	15	34	44
ENST00000424948	102	60	56	64	77	55
ENST00000436713	0	0	0	14	1	0
ENST00000396885	51	48	7	0	0	8
ENST00000444386	15	11	28	0	0	0
ENST00000657883	322	149	223	225	145	105
ENST00000445226	0	0	0	0	0	0
ENST00000412378	0	0	0	0	8	0
ENST00000446167	24	29	57	27	1	19
ENST00000398804	0	0	1	8	0	0
ENST00000659644	0	0	82	340	323	0
ENST00000439057	0	0	0	18	14	0
ENST00000434346	0	0	5	16	30	0
ENST00000437753	0	0	0	0	0	0
MSTRG.1222.95	0	0	0	0	0	502
ENST00000663424	23	26	56	16	6	61
ENST00000418149	42	20	7	17	5	37
ENST00000453015	17	10	12	74	43	15
ENST00000623351	0	0	0	3	0	30
ENST00000624869	0	0	0	0	0	0
ENST00000609636	0	0	0	0	0	0
ENST00000609472	0	0	0	0	0	0
ENST00000610167	0	0	0	3	0	0
ENST00000630871	0	0	0	0	0	3
ENST00000626342	0	0	0	0	0	0
ENST00000626430	0	0	0	0	0	0
ENST00000628234	0	0	0	0	0	0
ENST00000431800	0	0	67	0	0	0
ENST00000616338	0	4	7	0	0	0
ENST00000453688	0	0	0	0	0	0
ENST00000447959	0	0	0	0	0	0
ENST00000630008	0	0	0	0	5	0
ENST00000625367	0	0	0	0	0	0
ENST00000627999	0	0	0	0	0	0
ENST00000647729	28	4	21	13	20	17
ENST00000434244	82	168	170	16	13	12
ENST00000609027	15	22	18	0	0	0
ENST00000437643	12	21	6	0	0	0
ENST00000607988	2	3	13	0	21	3
ENST00000627824	85	99	83	20	0	4
ENST00000656061	107	64	0	53	0	24
ENST00000625982	41	0	5	12	9	0
ENST00000628123	15	13	16	5	0	0
ENST00000657086	15	43	0	89	0	64
ENST00000414156	230	189	162	176	135	167
MSTRG.1185.1	517	417	363	285	300	285
MSTRG.1218.1	100	89	157	230	167	176
ENST00000440985	0	0	0	16	0	0
ENST00000428791	2	7	12	0	0	4
ENST00000626198	105	90	138	100	100	149
ENST00000430643	45	64	73	51	70	49
ENST00000450004	9	0	0	12	0	6
ENST00000452785	25	10	0	18	5	8
ENST00000634819	0	0	0	0	0	0
ENST00000663451	0	0	0	0	0	0
ENST00000656737	0	0	0	0	0	0
ENST00000657773	0	0	0	0	0	0
ENST00000602433	0	0	0	0	0	0
ENST00000429328	18	9	21	6	0	0
ENST00000444042	73	49	48	2	20	32
ENST00000442839	0	0	5	0	0	0
ENST00000418985	0	0	0	0	0	0
ENST00000420876	6	0	0	0	0	30
ENST00000445551	997	1167	1033	529	577	401
ENST00000445070	0	0	8	0	8	5
ENST00000438589	15	0	13	0	0	0
ENST00000606809	8	10	0	0	0	3
ENST00000671560	0	0	0	0	0	0
ENST00000663662	0	0	0	0	0	0
ENST00000456002	0	0	0	0	0	0
ENST00000420071	0	0	0	0	0	0
ENST00000457061	0	0	0	0	0	0
ENST00000366181	13	25	4	16	27	0
ENST00000422306	0	0	0	0	0	0
ENST00000564479	0	0	0	0	0	0
ENST00000568425	0	0	0	0	0	0
ENST00000641778	0	0	0	0	0	0
ENST00000424664	0	0	0	0	0	0
MSTRG.1369.1	800	950	924	782	780	638
ENST00000424246	0	0	0	0	0	0
ENST00000588291	0	14	0	0	0	0
ENST00000586761	0	72	0	0	126	0
ENST00000607338	0	1	6	0	1	9
ENST00000426017	3	6	9	0	8	0
ENST00000415031	16	12	13	7	10	0
ENST00000591675	86	171	189	220	99	185
ENST00000629102	17	26	14	26	14	34
ENST00000428794	0	0	0	0	0	0
ENST00000425802	4	0	7	0	5	0
ENST00000606527	18	38	61	37	15	5
ENST00000661897	91	69	51	47	24	64
ENST00000607321	68	44	27	23	27	51
ENST00000439621	5	0	0	0	0	0
ENST00000446786	0	0	0	0	0	0
ENST00000569869	136	144	209	178	247	156
ENST00000629810	91	106	85	96	85	84
ENST00000452466	9	0	0	0	14	0
ENST00000664677	0	21	1	0	0	0
ENST00000432653	0	0	0	0	0	0
ENST00000421637	0	0	0	0	0	0
ENST00000446686	0	0	0	0	0	0
ENST00000655937	4	0	0	0	12	0
ENST00000458151	170	57	184	112	107	134
ENST00000445039	12	10	12	0	5	0
MSTRG.1461.1	784	418	618	471	604	451
ENST00000664270	0	0	0	0	0	0
ENST00000433377	0	0	0	0	0	0
ENST00000416119	0	0	0	0	0	0
ENST00000426901	0	0	7	0	0	0
ENST00000623663	9	0	9	0	0	0
ENST00000361350	36	32	24	34	32	28
ENST00000658428	0	0	0	0	0	0
ENST00000436033	0	0	0	0	0	0
ENST00000455380	0	0	0	26	0	55
ENST00000433690	0	0	0	0	0	0
ENST00000415336	102	89	56	69	67	47
ENST00000443284	13	12	22	0	24	0
ENST00000451250	0	0	0	0	0	0
ENST00000643232	5	8	0	10	13	11
ENST00000435828	0	0	0	0	0	0
ENST00000641611	0	0	0	0	0	0
ENST00000641333	0	0	0	0	0	0
ENST00000641349	0	0	0	0	0	0
ENST00000641348	0	0	0	0	0	0
ENST00000641565	0	0	0	0	0	0
ENST00000641302	0	0	0	0	0	0
ENST00000641355	0	0	0	0	0	0
ENST00000641914	0	0	0	0	0	0
ENST00000642031	0	0	0	0	0	0
ENST00000641766	0	0	0	0	0	0
ENST00000641445	0	0	0	0	0	0
ENST00000641155	0	12	9	0	8	9
ENST00000641177	0	1	0	0	0	0
ENST00000642068	0	0	0	0	0	0
ENST00000641942	0	0	0	0	0	0
ENST00000642120	0	0	0	0	0	0
ENST00000641442	0	3	0	4	0	15
ENST00000641502	0	0	1	0	0	0
ENST00000641876	0	1	0	0	8	0
ENST00000641752	0	0	0	0	0	0
ENST00000451914	0	0	0	0	0	0
ENST00000670778	0	0	0	0	0	0
ENST00000663880	0	0	0	0	0	4
ENST00000669154	0	0	0	0	0	0
ENST00000662108	0	0	0	0	0	0
ENST00000653637	0	0	0	0	0	0
ENST00000635434	0	0	0	0	0	0
ENST00000641838	13	0	0	4	0	0
ENST00000641594	10	0	15	4	0	0
ENST00000569425	8	0	4	0	0	0
ENST00000641035	5	2	0	0	15	0
ENST00000417420	0	0	0	0	0	0
ENST00000422038	0	0	0	0	0	0
ENST00000585589	0	0	0	0	0	0
ENST00000416598	0	0	0	0	0	0
ENST00000592753	0	0	0	0	0	0
ENST00000585576	0	0	0	0	0	0
ENST00000608806	0	0	0	0	0	0
ENST00000610197	0	0	0	0	0	0
ENST00000420811	0	0	0	0	0	0
ENST00000432897	0	0	0	0	0	0
ENST00000434141	0	0	0	0	0	0
ENST00000667877	0	0	0	0	0	0
ENST00000610175	0	0	0	0	0	0
ENST00000608833	0	0	0	0	0	0
ENST00000591882	0	0	0	0	0	0
ENST00000587466	0	0	0	0	0	0
ENST00000588227	0	0	0	0	0	0
ENST00000592898	0	0	0	0	0	0
ENST00000590080	0	0	0	0	0	0
ENST00000588058	0	0	0	0	0	0
ENST00000592838	0	0	0	0	0	0
ENST00000591523	0	0	0	0	0	0
ENST00000591173	0	0	0	0	0	0
ENST00000457412	0	0	0	0	0	0
ENST00000627488	0	0	0	0	0	0
ENST00000628850	0	0	0	0	0	0
ENST00000628558	0	0	0	0	0	0
ENST00000586465	0	0	0	0	0	0
ENST00000608580	0	0	0	0	0	0
ENST00000609323	0	0	0	0	0	0
ENST00000419596	0	0	0	0	0	0
ENST00000654217	0	5	15	8	0	4
ENST00000649834	0	18	46	73	30	0
ENST00000663144	0	0	0	0	0	0
ENST00000607372	0	0	5	5	17	13
ENST00000424592	0	0	0	0	0	0
ENST00000423408	0	0	0	0	0	0
ENST00000669325	0	0	0	0	0	0
ENST00000634986	0	0	0	0	0	0
ENST00000635492	0	0	0	0	0	0
ENST00000660449	0	0	0	0	0	0
ENST00000634763	0	0	0	0	0	0
ENST00000427292	0	0	0	0	0	0
ENST00000662139	0	0	0	0	0	0
ENST00000665413	0	0	0	0	0	0
ENST00000419531	31	0	0	0	0	13
ENST00000669294	75	132	100	91	112	121
ENST00000653297	24	11	56	48	20	26
ENST00000653076	8	23	20	16	40	18
ENST00000637377	813	768	757	297	347	422
ENST00000636386	566	547	613	289	270	213
ENST00000662532	0	0	0	0	0	0
ENST00000634569	0	0	1	0	0	0
ENST00000447329	0	0	0	0	0	0
ENST00000656747	0	0	0	0	0	0
ENST00000662302	0	0	0	0	0	0
ENST00000670138	0	0	0	0	0	0
ENST00000659582	0	0	0	0	0	0
ENST00000424308	0	0	0	0	0	0
ENST00000422198	0	0	0	0	0	0
ENST00000451090	0	0	0	0	0	0
ENST00000665715	0	0	2	0	0	0
ENST00000655640	0	0	0	0	0	0
ENST00000635515	0	0	0	0	0	0
ENST00000449812	0	0	0	0	0	0
ENST00000635072	0	0	0	0	0	0
ENST00000655635	0	0	0	0	0	0
ENST00000653100	0	0	0	0	0	0
ENST00000660535	0	0	0	0	0	0
ENST00000659940	0	0	0	0	0	0
ENST00000635571	0	0	11	0	0	5
ENST00000659519	0	0	0	0	0	0
ENST00000660872	0	0	0	0	0	0
ENST00000665398	0	0	0	0	0	0
ENST00000654080	0	0	0	0	0	0
ENST00000662910	0	0	0	0	0	0
ENST00000592607	0	0	0	0	0	0
ENST00000585367	0	0	0	0	0	0
ENST00000425914	0	0	0	0	0	0
ENST00000624582	0	0	0	0	0	0
ENST00000625069	0	0	0	0	0	0
ENST00000623433	0	0	0	0	0	0
ENST00000624265	0	0	0	0	0	0
ENST00000631169	0	0	0	13	0	0
ENST00000631064	0	0	0	0	0	0
ENST00000625548	0	0	0	0	0	0
ENST00000436225	0	0	0	0	0	0
ENST00000443012	0	0	0	0	0	0
ENST00000634502	9	2	0	9	11	0
ENST00000438195	8	8	16	0	0	0
ENST00000647858	105	66	39	60	84	75
ENST00000665577	147	67	132	110	98	142
ENST00000604999	7	8	0	2	2	0
ENST00000671348	12	12	12	0	9	0
ENST00000659508	4	0	0	12	0	0
ENST00000423403	0	0	0	0	0	0
ENST00000667862	0	0	0	0	0	0
ENST00000665290	0	0	0	0	0	0
ENST00000667362	0	0	0	0	0	0
ENST00000665662	0	0	0	0	0	0
ENST00000635290	0	0	0	0	0	0
ENST00000663928	0	0	0	0	0	0
ENST00000634701	0	0	0	0	0	0
ENST00000665665	0	0	0	0	0	0
ENST00000655960	0	0	0	0	0	0
ENST00000438559	0	0	0	0	0	0
ENST00000418662	0	0	0	0	0	0
ENST00000421455	0	0	0	0	0	0
ENST00000442027	0	0	0	0	0	0
ENST00000617929	0	0	0	0	0	0
ENST00000596354	0	0	0	0	0	0
ENST00000626805	0	0	0	0	0	0
ENST00000596404	0	0	0	0	0	0
ENST00000630199	0	0	0	0	0	0
ENST00000605725	50	36	15	20	8	21
ENST00000449386	0	0	0	0	0	0
ENST00000431294	0	0	0	0	0	0
ENST00000427268	0	0	0	0	0	0
ENST00000418244	10	10	16	15	18	0
ENST00000426393	3	0	4	0	13	0
ENST00000455038	0	0	0	0	0	0
ENST00000669810	0	0	0	0	0	0
ENST00000666431	0	0	0	0	0	0
ENST00000656075	0	0	0	0	0	0
ENST00000635458	0	0	0	0	0	0
ENST00000447183	0	0	0	0	0	0
ENST00000662017	0	0	0	0	0	0
ENST00000671553	0	0	0	0	0	0
ENST00000666885	0	0	0	0	0	0
ENST00000658184	0	0	0	0	0	0
ENST00000634725	0	0	0	0	0	0
ENST00000656229	0	0	0	0	0	0
ENST00000635555	0	0	0	0	0	0
ENST00000653027	0	0	0	0	0	0
ENST00000664269	0	0	0	0	0	0
ENST00000658104	0	0	0	0	0	0
ENST00000667005	0	0	0	0	0	0
ENST00000667879	0	0	0	0	0	0
ENST00000667957	0	0	0	0	0	0
ENST00000655035	0	0	0	0	0	0
ENST00000660198	0	0	0	0	0	0
ENST00000634576	0	0	0	0	0	0
ENST00000662911	0	0	0	0	0	0
ENST00000663270	0	0	0	0	0	0
ENST00000665381	0	0	0	0	0	0
ENST00000671620	0	0	0	0	0	0
ENST00000635218	0	0	0	0	0	0
ENST00000455304	0	0	0	0	0	0
ENST00000418086	0	0	0	0	0	0
ENST00000667523	0	0	0	0	0	0
ENST00000449140	0	0	0	0	0	0
ENST00000436475	0	0	0	0	0	0
ENST00000656034	17	0	0	0	0	0
ENST00000658957	5	6	0	1	0	0
ENST00000450811	10	0	0	0	0	7
ENST00000453229	18	14	19	19	0	0
ENST00000657197	0	0	0	0	0	0
ENST00000371086	577	739	633	430	402	358
MSTRG.1599.1	250	326	356	283	421	560
ENST00000646967	7	12	0	5	0	0
ENST00000676235	0	0	0	0	0	0
ENST00000412349	0	0	0	0	0	0
ENST00000424995	0	0	0	0	0	0
ENST00000675824	0	0	0	0	0	0
ENST00000674987	0	0	0	4	0	0
ENST00000657702	0	0	0	0	0	0
ENST00000675261	0	2	0	0	0	0
MSTRG.1587.1	869	980	938	977	846	822
MSTRG.1589.1	698	668	837	765	793	887
ENST00000654678	0	0	0	0	0	0
ENST00000658189	0	0	0	0	0	0
ENST00000634775	0	0	0	0	0	0
ENST00000634604	0	0	0	0	0	0
ENST00000647968	0	3	4	0	3	6
ENST00000668343	0	0	0	0	0	0
ENST00000654707	0	0	0	0	0	0
ENST00000664673	0	0	0	0	0	0
ENST00000444349	0	0	0	0	0	0
ENST00000663993	0	0	0	0	0	0
ENST00000658816	0	0	0	0	0	0
ENST00000670320	0	0	0	0	0	0
ENST00000634799	0	0	0	0	0	0
ENST00000669029	8	0	0	0	0	0
ENST00000666562	2	0	0	0	0	0
ENST00000415842	64	57	45	28	31	22
ENST00000654680	4	0	84	95	64	0
ENST00000447748	6	42	24	20	0	18
ENST00000436350	21	0	0	0	0	0
ENST00000607528	54	82	87	15	24	52
ENST00000435739	0	0	0	0	0	0
ENST00000429871	44	52	28	69	45	80
MSTRG.1620.2	1	0	0	433	1	1
ENST00000502413	45	28	26	0	0	0
ENST00000424138	0	0	0	0	0	0
ENST00000621423	0	0	0	0	0	0
ENST00000456389	0	0	0	0	0	0
MSTRG.1651.1	40	45	39	101	89	78
ENST00000646352	5	0	9	0	2	9
ENST00000425820	0	0	0	0	0	0
ENST00000428732	50	14	17	48	60	32
ENST00000643361	12	35	0	2	0	0
ENST00000645269	6	22	26	12	0	20
ENST00000646995	6	0	40	0	17	0
ENST00000420587	39	30	41	19	12	28
ENST00000413628	2	0	0	0	0	0
ENST00000414904	25	45	43	24	40	36
ENST00000434072	13	24	5	6	9	0
ENST00000658427	0	0	0	0	0	0
ENST00000661832	0	0	0	0	0	0
ENST00000667473	0	0	0	0	0	0
ENST00000664718	0	0	0	0	0	0
ENST00000425517	0	0	0	0	0	0
ENST00000660251	0	0	0	0	0	0
ENST00000650525	0	0	0	0	0	0
ENST00000439878	0	0	0	0	0	0
ENST00000667299	17	0	8	0	0	0
ENST00000656012	0	0	0	0	0	0
ENST00000414132	0	1	0	0	0	0
ENST00000425754	0	0	0	0	0	0
ENST00000422107	0	7	0	9	0	0
ENST00000413943	0	0	8	0	0	0
ENST00000602605	8	0	0	0	0	0
ENST00000426775	4	2	0	0	0	0
ENST00000607679	22	44	80	53	99	33
ENST00000450461	0	0	0	0	0	0
ENST00000426999	0	0	0	0	0	0
ENST00000654734	0	0	0	0	0	0
ENST00000671179	0	0	0	0	0	0
ENST00000634641	0	3	0	0	0	0
ENST00000627548	0	0	0	0	0	0
ENST00000599146	0	0	0	0	0	0
ENST00000626344	0	0	0	0	0	0
ENST00000630994	0	0	0	0	0	0
ENST00000627516	0	0	0	0	0	0
ENST00000627902	0	0	0	0	0	0
ENST00000630926	0	0	0	0	0	0
ENST00000596952	0	0	0	0	0	0
ENST00000625896	0	0	0	0	0	0
ENST00000663294	0	0	0	0	0	0
ENST00000413421	0	8	4	0	0	0
ENST00000628635	0	6	3	3	0	0
ENST00000626510	0	0	0	0	0	0
ENST00000628683	0	0	0	0	0	0
ENST00000628797	0	7	1	0	0	0
ENST00000628450	0	0	0	0	0	0
ENST00000594152	0	0	0	0	0	0
ENST00000653422	0	0	2	0	0	0
ENST00000583678	0	0	0	0	0	0
ENST00000630885	0	8	6	0	0	0
ENST00000628670	0	0	0	0	0	0
ENST00000630350	0	0	0	0	0	0
ENST00000600103	0	0	0	0	0	0
ENST00000608579	0	0	0	0	0	0
ENST00000430605	0	0	0	0	0	0
ENST00000586006	0	0	0	0	0	0
ENST00000587306	0	0	0	0	0	0
ENST00000587066	0	0	0	0	0	0
ENST00000585499	0	0	0	0	0	0
ENST00000623721	0	0	0	0	0	0
ENST00000590186	0	0	0	0	0	0
ENST00000625045	0	0	5	0	0	0
ENST00000591654	0	0	0	0	0	0
ENST00000624050	0	0	0	0	0	0
ENST00000608360	0	0	0	0	0	0
ENST00000446438	0	0	0	0	0	0
ENST00000670550	4	22	1	0	0	0
ENST00000585415	5	0	0	0	0	0
ENST00000455406	75	122	100	0	16	0
ENST00000415780	4	0	0	0	0	0
ENST00000411721	5	0	6	0	0	0
ENST00000453121	3	1	8	0	0	4
ENST00000612390	0	0	0	4	0	0
ENST00000416017	0	0	0	0	0	0
ENST00000620678	0	0	0	0	0	0
ENST00000415549	0	0	0	0	0	0
ENST00000629446	0	0	0	0	0	0
ENST00000442876	0	0	0	0	0	0
ENST00000411417	0	0	0	0	0	0
ENST00000666987	0	0	0	0	0	0
ENST00000659328	0	0	0	0	0	0
ENST00000660076	0	0	0	0	0	0
ENST00000671099	0	39	39	0	0	0
ENST00000666164	0	0	0	0	0	0
ENST00000445976	0	5	0	0	0	0
ENST00000418078	0	0	6	0	0	0
ENST00000650621	0	0	0	0	0	0
ENST00000653965	20	31	18	13	23	0
ENST00000665984	44	42	56	8	19	21
ENST00000662505	26	7	21	0	8	4
ENST00000667836	8	36	13	13	11	18
ENST00000668734	48	50	39	8	0	8
ENST00000664523	9	7	16	1	6	0
ENST00000654386	43	32	26	31	10	0
ENST00000666853	25	0	18	4	22	11
ENST00000661739	4	0	1	0	0	1
MSTRG.1710.2	146	111	77	14	22	19
ENST00000656766	20	37	18	24	0	0
MSTRG.1741.2	0	0	0	1	0	34
ENST00000436206	0	0	0	0	0	0
ENST00000666710	0	0	0	12	0	0
ENST00000436742	0	0	0	0	0	0
ENST00000413519	0	0	0	0	0	0
ENST00000650170	0	0	0	0	0	0
ENST00000421331	61	43	26	42	8	31
ENST00000608684	138	117	237	162	108	192
ENST00000452901	0	0	0	0	0	0
ENST00000659533	0	0	0	0	0	0
ENST00000669455	0	0	0	0	0	0
ENST00000419658	0	0	0	0	0	0
ENST00000659693	0	0	0	0	0	0
ENST00000655348	0	0	0	0	0	0
ENST00000452834	0	0	0	0	0	0
ENST00000421931	0	0	0	0	0	0
ENST00000439024	0	0	0	0	0	0
ENST00000443939	0	0	0	0	0	0
ENST00000430748	8	0	0	0	0	0
ENST00000417975	0	0	17	0	0	0
ENST00000439186	0	0	0	0	0	0
ENST00000417565	0	0	20	0	0	7
ENST00000413975	0	0	0	0	0	0
ENST00000419733	0	0	0	0	0	0
ENST00000657125	54	36	57	8	0	0
ENST00000670031	8	16	9	0	0	0
ENST00000457273	3	0	8	8	0	0
ENST00000662803	9	0	0	0	0	0
ENST00000455929	34	14	33	58	18	15
MSTRG.1807.1	269	191	148	277	338	300
ENST00000605506	190	129	185	225	187	211
ENST00000644618	0	0	0	0	0	0
ENST00000646567	15	0	0	8	15	6
ENST00000649871	141	77	132	171	187	178
ENST00000647509	0	0	0	0	0	0
ENST00000643804	0	0	0	0	0	0
ENST00000645733	8	17	8	0	0	8
ENST00000426125	0	0	0	0	0	0
ENST00000498304	0	0	0	0	0	0
ENST00000427819	8	0	0	8	0	13
ENST00000654182	50	47	25	43	62	55
ENST00000610230	6	24	23	16	35	24
ENST00000467666	101	0	23	0	0	0
ENST00000467530	165	281	359	74	94	134
ENST00000488557	12	14	14	3	17	3
ENST00000472448	2	0	4	0	1	7
ENST00000609367	16	16	19	1	20	4
ENST00000456587	0	0	0	0	0	0
ENST00000650379	0	0	13	0	13	0
ENST00000565575	48	57	56	90	65	38
ENST00000646669	0	0	22	0	4	0
ENST00000585888	0	0	0	0	0	0
ENST00000469312	0	19	8	14	8	23
ENST00000490006	0	0	11	0	0	0
ENST00000590653	0	3	0	0	0	0
ENST00000476432	0	0	0	0	0	0
ENST00000467438	0	11	3	22	0	0
ENST00000619924	0	4	4	1	9	0
ENST00000484933	0	0	0	0	0	0
ENST00000589455	0	0	0	0	0	0
ENST00000587165	0	0	0	5	0	0
ENST00000471417	4	0	7	0	0	0
ENST00000461990	1	0	4	37	0	0
ENST00000642677	0	0	0	0	0	0
ENST00000669398	0	0	0	0	0	0
ENST00000644540	0	0	0	0	0	0
ENST00000643530	0	0	0	0	0	0
ENST00000437598	0	4	0	0	0	0
ENST00000643720	0	0	0	0	0	0
ENST00000670439	0	0	0	0	0	0
ENST00000662514	0	0	0	0	0	0
ENST00000646400	0	0	0	9	0	0
ENST00000458097	0	0	0	7	0	0
ENST00000645890	25	25	6	0	4	0
ENST00000645056	8	0	0	0	5	7
ENST00000657030	21	0	0	0	0	0
ENST00000425750	12	0	0	0	0	0
ENST00000641099	0	0	0	0	0	0
ENST00000654891	0	0	0	6	0	0
ENST00000606898	15	4	3	24	11	11
ENST00000671059	0	0	0	0	4	0
ENST00000657053	0	0	0	0	0	0
ENST00000669273	0	0	0	0	0	0
ENST00000664159	0	0	0	0	0	0
ENST00000435649	0	0	0	0	0	0
ENST00000668679	0	0	0	0	0	0
ENST00000634619	0	0	0	0	0	0
ENST00000635581	0	0	0	0	0	0
ENST00000653770	0	0	0	0	0	0
ENST00000670437	0	0	0	0	0	0
ENST00000670363	0	2	0	0	4	0
ENST00000664774	0	0	0	0	0	0
ENST00000635959	0	0	0	0	0	0
ENST00000671243	0	0	0	0	0	0
ENST00000636917	0	0	0	0	0	0
ENST00000637260	0	0	0	0	0	0
ENST00000652632	0	0	0	0	0	0
ENST00000666920	0	14	12	5	5	0
ENST00000662449	0	0	0	0	0	0
ENST00000670028	0	23	0	0	0	1
ENST00000650406	0	0	0	0	0	0
ENST00000655113	0	0	0	0	0	0
ENST00000425185	0	0	0	0	0	0
ENST00000659034	3	0	0	8	0	0
ENST00000658618	51	3	12	17	24	0
ENST00000655784	1	3	41	0	0	0
ENST00000655391	0	0	0	0	0	0
ENST00000660444	0	0	0	20	13	8
ENST00000443562	0	0	2	8	0	3
ENST00000666228	0	0	0	0	0	0
ENST00000655657	0	0	0	0	0	0
ENST00000666079	0	0	16	20	5	0
ENST00000660266	0	0	0	0	0	0
ENST00000526694	0	0	0	0	0	0
ENST00000432395	0	0	0	0	0	0
ENST00000671515	8	0	0	0	0	0
ENST00000662176	47	28	6	24	22	0
ENST00000415584	13	0	7	18	0	19
ENST00000655898	1	0	8	0	2	0
ENST00000666432	146	126	59	220	207	231
ENST00000528692	1	0	0	2	4	0
ENST00000429074	9	16	18	23	18	28
ENST00000608671	35	29	35	23	47	8
ENST00000609194	71	173	142	154	137	116
ENST00000668257	0	0	0	39	0	0
ENST00000447577	0	0	0	0	0	0
ENST00000442860	0	0	16	0	0	0
ENST00000414430	0	0	0	0	0	1
ENST00000429859	0	0	0	0	0	0
ENST00000424517	0	0	0	0	0	0
ENST00000440778	0	0	0	0	0	0
ENST00000657560	0	0	4	0	0	0
ENST00000669506	0	0	0	0	0	0
ENST00000670231	0	0	0	0	0	0
ENST00000411670	0	0	0	0	0	0
ENST00000452347	0	0	0	0	0	0
ENST00000445076	0	0	0	0	0	186
ENST00000438777	0	0	0	0	0	0
ENST00000449305	0	0	0	0	0	0
MSTRG.1945.1	676	903	533	1159	968	818
ENST00000661111	78	193	18	0	61	52
ENST00000451302	17	18	7	3	25	24
ENST00000421202	293	42	45	52	17	16
ENST00000659026	128	108	0	85	0	0
ENST00000413606	50	55	26	27	15	29
ENST00000655606	250	521	422	12	0	116
ENST00000653362	253	33	36	0	0	26
ENST00000415150	14	0	18	0	15	0
ENST00000427669	11	13	21	7	7	0
ENST00000446528	14	0	0	13	5	15
ENST00000450843	105	72	82	14	29	29
ENST00000432741	14	35	24	0	0	0
ENST00000457387	35	22	9	123	28	36
ENST00000457025	9	3	0	1	0	0
ENST00000436200	9	0	29	0	18	0
ENST00000602488	25	24	10	8	21	5
ENST00000455474	22	0	0	0	0	8
ENST00000417401	0	0	0	0	0	6
ENST00000412628	0	0	0	0	0	0
ENST00000446684	0	0	0	0	0	0
ENST00000427243	7	0	0	0	0	0
ENST00000431770	4	0	0	0	0	0
ENST00000565336	115	98	154	108	102	120
MSTRG.1974.1	904	1122	1127	1678	1364	1462
ENST00000659885	28	5	4	5	29	15
ENST00000660441	0	0	0	0	0	0
ENST00000418242	0	0	0	0	0	0
ENST00000654754	0	0	0	0	0	0
ENST00000657152	0	0	0	0	0	0
ENST00000413103	0	0	0	0	0	0
ENST00000666276	0	0	0	0	0	0
ENST00000656153	0	0	0	0	0	0
ENST00000665417	0	0	0	0	0	1
ENST00000660527	0	0	0	0	0	0
ENST00000654057	0	0	0	0	0	0
ENST00000662164	21	0	11	28	14	24
ENST00000414039	20	22	11	8	4	25
ENST00000438509	0	35	28	45	53	0
ENST00000659935	0	0	0	0	0	0
ENST00000664672	0	0	0	0	0	0
ENST00000657603	0	0	0	0	0	0
ENST00000666627	0	0	0	0	0	0
ENST00000664573	0	0	0	0	0	0
ENST00000452846	0	0	0	0	0	0
ENST00000456582	0	7	0	3	0	19
ENST00000659966	21	0	0	0	0	0
ENST00000451611	0	0	0	0	0	0
ENST00000661535	0	16	0	0	0	0
ENST00000663020	0	4	0	0	4	2
ENST00000421762	0	0	0	1	0	0
ENST00000419846	0	0	0	0	0	0
ENST00000624604	0	0	0	0	0	0
ENST00000444665	0	0	0	0	0	0
ENST00000630835	0	0	0	0	0	0
ENST00000598739	0	0	0	0	0	0
ENST00000624135	0	0	0	0	0	0
ENST00000623609	0	0	0	0	0	0
MSTRG.2004.14	1460	6	417	0	877	1089
ENST00000434207	45	36	31	43	15	17
ENST00000418344	69	82	91	17	7	8
ENST00000422980	0	0	0	0	0	0
ENST00000629811	0	0	0	0	0	0
ENST00000630798	0	0	0	0	0	0
ENST00000431362	0	0	0	0	0	0
ENST00000422259	0	0	0	0	0	0
ENST00000424528	0	8	0	15	2	0
ENST00000602852	0	0	0	0	83	0
ENST00000602984	0	0	0	30	0	0
ENST00000602672	65	37	32	15	27	15
ENST00000424982	61	50	52	56	44	69
ENST00000634594	418	407	449	242	186	250
ENST00000667128	432	435	471	472	333	387
ENST00000413670	448	406	418	83	101	426
ENST00000561881	84	132	40	59	33	56
ENST00000659427	2	2	2	6	3	2
ENST00000446055	0	0	0	0	0	0
ENST00000432210	0	0	0	0	0	0
ENST00000432294	0	0	0	0	0	0
ENST00000670421	0	486	462	1192	1092	464
ENST00000653267	0	0	0	0	0	0
ENST00000665523	0	127	173	45	180	228
ENST00000666916	0	0	0	29	0	0
ENST00000421185	0	0	0	0	0	0
ENST00000454219	3	40	48	42	13	15
ENST00000648283	9	4	0	4	4	0
ENST00000650038	71	12	10	20	11	34
ENST00000609247	11	24	27	37	36	8
ENST00000432195	0	6	19	16	18	0
ENST00000668955	0	0	0	0	0	0
ENST00000415532	0	0	0	0	0	0
ENST00000648951	0	0	0	0	0	0
ENST00000657394	0	0	0	0	0	0
ENST00000665036	0	0	0	0	0	0
ENST00000663157	0	0	0	0	0	0
ENST00000655157	0	0	0	0	0	0
ENST00000664322	0	0	0	0	0	0
ENST00000660911	0	0	0	0	0	0
ENST00000669180	0	0	0	0	0	0
ENST00000666574	0	0	0	0	0	0
ENST00000656484	0	0	0	0	0	0
ENST00000662434	0	0	0	0	0	0
ENST00000635702	0	0	0	0	0	0
ENST00000663958	0	0	41	0	0	0
ENST00000656060	0	0	0	0	0	0
ENST00000454721	0	0	0	0	0	22
ENST00000655226	0	0	11	23	0	0
ENST00000658370	0	38	0	0	0	0
ENST00000446527	0	0	0	0	0	0
ENST00000669687	0	0	0	0	0	0
ENST00000656224	0	0	0	0	0	0
ENST00000416329	0	0	0	0	0	0
ENST00000449473	0	10	0	15	35	0
ENST00000414686	13	36	16	24	18	25
ENST00000666988	3	6	15	3	3	28
ENST00000654544	235	0	36	116	20	23
ENST00000664684	0	186	75	10	106	22
ENST00000656047	151	157	0	108	0	0
ENST00000453011	23	6	66	0	0	24
ENST00000666646	53	132	1	2	0	9
ENST00000659528	1	74	28	122	97	110
ENST00000654574	94	0	0	0	0	64
ENST00000656671	635	625	899	880	841	944
ENST00000414923	0	0	0	0	0	0
ENST00000668150	0	0	0	0	0	0
ENST00000447322	0	0	0	0	0	0
ENST00000444810	0	9	14	0	21	12
ENST00000662345	2	0	0	9	0	0
ENST00000438318	0	0	0	0	0	0
ENST00000438965	122	184	160	30	27	33
ENST00000419814	122	182	159	30	27	33
ENST00000564063	0	120	0	247	132	67
ENST00000648569	121	206	136	54	63	62
ENST00000437400	0	0	0	0	0	0
ENST00000608574	248	335	263	524	550	306
ENST00000369989	0	0	0	0	0	0
ENST00000662170	0	0	0	0	0	0
ENST00000417241	0	0	0	0	0	0
ENST00000602755	2	2	3	3	5	4
ENST00000436416	0	0	0	0	0	0
ENST00000369843	0	0	0	0	0	0
ENST00000526411	12	14	0	8	0	0
ENST00000453347	0	10	10	2	0	5
ENST00000565955	16	0	0	8	11	18
ENST00000562538	0	4	0	0	0	0
ENST00000431955	0	0	0	0	0	0
ENST00000455967	16	25	12	0	0	0
ENST00000430098	0	0	0	0	0	0
ENST00000443008	0	0	0	0	5	0
ENST00000418579	0	0	0	0	0	0
ENST00000440688	0	0	0	0	0	0
ENST00000554808	0	0	0	0	0	0
MSTRG.2162.13	190	0	308	223	261	101
ENST00000554749	2646	4601	2743	2622	2228	1925
ENST00000440689	0	0	0	0	0	0
ENST00000562952	260	166	196	375	235	291
ENST00000609118	85	128	60	52	12	23
ENST00000626572	0	0	0	0	0	0
ENST00000590413	0	0	0	0	0	0
ENST00000625451	0	0	0	0	0	0
ENST00000609512	0	0	0	0	0	0
ENST00000609244	0	0	0	0	0	0
ENST00000598454	0	0	6	0	0	0
ENST00000609709	0	0	0	0	0	0
ENST00000610148	0	0	0	0	0	0
ENST00000608253	0	0	0	0	0	0
ENST00000622324	0	0	0	0	0	0
ENST00000608499	0	0	0	0	0	0
ENST00000630179	0	0	0	0	0	0
ENST00000612551	0	0	0	0	0	0
ENST00000608602	0	0	0	0	0	0
ENST00000590826	0	48	0	0	0	0
ENST00000608111	0	0	0	0	0	0
ENST00000609245	0	0	0	0	0	0
ENST00000608152	0	0	0	0	0	0
ENST00000608719	0	0	0	0	0	0
ENST00000608635	0	0	0	0	0	0
ENST00000608077	0	29	0	0	0	0
ENST00000599202	0	0	0	0	0	0
ENST00000598158	0	0	0	0	0	0
ENST00000630508	0	0	0	0	0	0
ENST00000596890	0	0	0	0	0	0
ENST00000626531	0	0	0	0	0	0
ENST00000627648	0	0	0	0	0	0
ENST00000627735	0	0	0	0	0	0
ENST00000625992	0	0	0	0	0	0
ENST00000629288	0	7	16	0	2	0
ENST00000585433	0	0	0	0	0	0
ENST00000630298	0	0	0	0	0	0
ENST00000598350	0	0	0	0	0	0
ENST00000629484	0	0	0	0	0	0
ENST00000630488	0	0	0	0	0	0
ENST00000626261	0	0	0	0	0	0
ENST00000597455	0	5	9	4	0	7
ENST00000625584	0	0	0	0	0	0
ENST00000449169	55	79	45	70	26	62
MSTRG.2194.19	276	0	0	0	0	0
ENST00000609909	1452	1857	1379	957	824	1049
ENST00000585330	22	23	0	8	0	11
ENST00000659565	20	9	11	0	0	0
ENST00000608486	1	1	0	0	0	0
ENST00000631307	31	55	44	11	12	14
ENST00000444238	2	0	13	0	0	0
ENST00000628225	12	15	0	0	6	0
ENST00000630455	5	0	0	0	0	0
ENST00000616223	2	0	0	0	0	0
ENST00000457535	2	21	12	8	0	14
ENST00000608067	187	160	137	112	2	2
ENST00000609653	19	40	16	6	18	5
ENST00000587691	7	15	5	5	0	8
ENST00000631010	9	5	20	9	0	8
ENST00000662452	7	14	10	2	112	1
ENST00000607951	7	12	25	4	0	0
ENST00000610049	89	201	162	0	16	15
ENST00000564771	622	482	517	707	607	675
ENST00000445680	132	147	181	186	148	193
ENST00000416099	23	0	0	39	0	0
ENST00000441004	0	7	44	0	0	0
ENST00000453988	0	0	0	0	0	0
ENST00000430373	0	0	0	0	0	8
ENST00000524935	0	0	0	0	0	0
ENST00000527660	0	0	0	0	0	0
ENST00000450155	13	9	0	0	9	0
ENST00000658759	13	16	20	5	0	0
ENST00000412270	5	33	5	47	13	22
ENST00000625113	64	63	110	134	155	119
ENST00000608357	71	30	17	43	20	20
MSTRG.2217.1	39	23	19	22	12	24
ENST00000433505	0	15	10	16	0	4
ENST00000661136	0	0	4	0	17	0
ENST00000667852	0	16	8	0	0	0
ENST00000449572	0	10	0	0	0	0
ENST00000456651	0	0	0	0	0	0
ENST00000401018	12	16	11	0	25	3
ENST00000658577	27	31	8	4	0	24
ENST00000422022	10	0	21	0	0	0
ENST00000421943	0	0	0	0	0	0
ENST00000566195	25	33	36	28	8	4
ENST00000416193	0	0	0	0	0	0
ENST00000627431	0	0	0	0	0	0
ENST00000413231	0	0	9	0	0	0
MSTRG.2240.2	0	214	0	0	0	0
MSTRG.2232.11	264	248	238	589	364	460
ENST00000655233	8	0	0	0	0	5
ENST00000665960	68	250	59	96	76	101
ENST00000662852	312	0	154	0	0	0
ENST00000659961	400	353	151	189	243	162
ENST00000428411	1899	1719	3380	1811	753	814
ENST00000435800	118	159	73	0	46	93
ENST00000664314	51	54	1	61	23	21
ENST00000420168	13	59	83	30	0	62
ENST00000654334	388	429	704	368	494	335
ENST00000451149	93	84	77	44	27	20
MSTRG.2234.13	58	168	830	192	169	138
ENST00000662044	2	1	1	1	2	1
ENST00000421157	20	4	7	49	68	48
MSTRG.2256.1	2016	2014	1890	2036	1932	1759
ENST00000429398	0	0	0	0	0	10
ENST00000418238	0	0	0	0	0	0
ENST00000448199	0	0	0	0	0	0
ENST00000419536	0	0	0	0	0	0
ENST00000664434	9	13	25	3	18	0
ENST00000441071	0	0	0	0	0	0
ENST00000632517	0	0	0	0	0	0
ENST00000450706	13	0	62	0	0	0
ENST00000653365	19	66	0	31	62	0
ENST00000670954	20	0	0	0	0	21
ENST00000425449	0	0	0	0	0	0
ENST00000661854	0	0	0	0	0	0
ENST00000649888	17	30	10	0	12	0
ENST00000453128	0	0	0	0	0	0
MSTRG.2286.2	411	642	750	444	497	413
ENST00000423907	0	0	0	0	0	0
ENST00000449303	0	0	0	0	0	0
ENST00000443219	0	0	0	0	0	0
ENST00000437308	0	0	0	0	11	0
ENST00000430316	0	0	0	0	0	0
ENST00000434879	0	0	0	0	0	0
ENST00000430107	0	0	0	7	7	9
ENST00000660250	0	0	0	0	0	0
ENST00000668577	13	7	0	0	0	0
ENST00000456414	161	196	244	124	145	142
ENST00000675607	0	0	0	10	0	7
ENST00000674941	0	0	0	0	0	0
ENST00000675524	0	0	0	0	0	0
ENST00000608511	0	0	0	0	0	0
ENST00000675545	0	0	0	0	0	0
ENST00000675659	0	0	0	0	0	0
ENST00000674834	0	0	0	0	0	0
ENST00000674553	0	0	0	0	0	0
ENST00000675742	38	97	0	52	41	41
ENST00000675264	21	9	6	10	30	22
ENST00000369491	2	1	5	0	3	4
ENST00000675762	46	27	28	25	23	15
ENST00000493908	111	47	55	48	83	77
ENST00000369492	15	28	28	24	14	11
ENST00000674823	270	0	275	310	307	386
ENST00000676321	1	5	6	0	3	3
ENST00000624685	3	8	0	0	0	0
ENST00000421254	0	0	0	0	0	0
ENST00000445523	49	117	47	54	5	63
ENST00000610171	22	24	13	5	9	0
ENST00000440801	0	0	0	0	0	0
ENST00000456126	0	0	0	0	0	0
ENST00000425010	2	0	0	0	0	0
MSTRG.2316.1	289	252	362	411	437	355
ENST00000604156	26	0	0	17	30	14
ENST00000449439	0	0	0	0	0	0
ENST00000439394	35	52	69	33	15	32
ENST00000562811	0	9	1	2	0	4
ENST00000423984	0	0	0	8	0	0
ENST00000413531	0	0	0	0	0	0
ENST00000667936	0	0	0	0	0	0
ENST00000655614	0	0	0	0	0	0
ENST00000660871	0	0	0	0	0	0
ENST00000457719	0	0	0	0	0	0
ENST00000653227	0	0	0	0	0	0
ENST00000420059	0	0	0	2	0	21
ENST00000457683	0	0	0	0	0	3
ENST00000418015	24	20	36	86	33	52
ENST00000670000	1208	450	1800	2828	480	1890
ENST00000425884	40	30	27	74	76	52
ENST00000445565	11	0	0	0	0	0
ENST00000440150	13	0	4	0	0	15
ENST00000667138	4	0	3	0	0	19
ENST00000457043	13	0	9	0	0	13
ENST00000608123	2	0	0	0	0	4
ENST00000666529	0	0	0	0	0	0
ENST00000437523	3	0	0	0	4	0
ENST00000450546	0	0	0	0	0	0
ENST00000609485	9	20	11	29	35	17
ENST00000443018	83	79	63	48	16	17
ENST00000424684	503	523	447	232	246	207
ENST00000444624	0	0	0	0	0	0
MSTRG.2368.37	0	0	181	241	0	143
ENST00000613486	0	20	3	4	0	0
ENST00000426275	0	0	2	3	2	2
ENST00000427872	0	0	0	8	0	0
ENST00000437515	0	0	3	0	0	0
ENST00000417218	0	20	0	25	10	17
ENST00000670866	0	0	11	0	0	0
ENST00000668551	0	0	0	0	0	0
ENST00000664311	0	0	0	0	0	0
ENST00000429055	0	0	0	0	0	0
ENST00000445260	0	0	0	0	0	0
ENST00000664186	38	27	38	91	137	107
ENST00000457996	9	13	17	56	26	41
ENST00000614062	2	36	7	13	2	4
ENST00000621058	176	35	151	52	76	29
ENST00000615424	6	0	9	0	0	0
ENST00000659101	514	418	547	141	102	211
MSTRG.2374.1	335	387	309	345	460	370
MSTRG.2368.38	104	49	56	60	95	46
MSTRG.2377.1	133	136	130	124	131	149
MSTRG.2403.1	401	280	317	676	628	638
MSTRG.2402.1	708	779	674	1182	1110	1290
ENST00000617702	6	20	0	8	7	4
ENST00000650414	15	0	0	0	0	0
ENST00000457390	0	6	1	0	4	0
ENST00000294715	0	0	0	0	0	0
ENST00000420597	0	0	0	0	0	0
ENST00000452399	8	11	11	7	5	6
ENST00000455105	5	3	7	5	2	5
ENST00000617368	0	0	0	0	0	0
ENST00000615763	0	0	0	0	0	0
ENST00000441760	0	8	0	0	0	0
ENST00000618589	232	509	544	703	1609	1231
ENST00000427732	0	12	0	4	0	1
ENST00000622359	5	2	0	12	4	11
ENST00000660431	336	350	442	613	700	468
ENST00000425109	0	0	0	0	0	0
ENST00000455718	0	0	0	0	0	0
ENST00000657459	0	0	0	0	0	0
ENST00000596355	0	0	0	0	0	0
ENST00000447686	0	0	0	0	0	0
ENST00000412239	0	0	0	0	0	0
ENST00000437797	0	0	0	0	0	0
ENST00000601726	0	16	12	2	4	2
ENST00000595494	0	0	0	0	6	0
ENST00000595518	0	0	0	2	0	0
ENST00000599469	0	0	0	0	0	6
ENST00000600340	0	0	0	0	0	0
ENST00000630257	0	0	0	2	0	0
ENST00000448561	0	0	0	0	0	0
ENST00000421764	0	0	0	0	0	0
ENST00000437207	0	0	0	0	0	0
ENST00000366105	0	0	1	0	0	0
ENST00000616257	0	6	0	2	11	2
ENST00000611275	0	1	0	0	0	49
ENST00000619720	0	0	0	0	0	0
ENST00000667626	0	470	545	410	346	451
ENST00000612371	0	0	0	0	0	0
ENST00000667400	0	0	0	0	0	0
ENST00000457465	0	0	0	0	0	0
MSTRG.2464.12	0	0	9	0	144	7
ENST00000415065	12	0	4	20	5	0
ENST00000597144	3	0	11	0	0	0
ENST00000599147	2	0	1	0	0	0
ENST00000598354	30	7	7	0	4	0
ENST00000599626	6	0	2	0	0	0
ENST00000598103	1	2	0	0	0	0
ENST00000664959	450	50	3	40	213	93
ENST00000610820	11	1	0	0	0	2
ENST00000452883	3	6	8	6	5	0
MSTRG.2473.1	270	222	187	391	373	265
ENST00000659152	0	0	0	343	0	0
ENST00000651151	0	0	0	444	275	374
ENST00000606856	0	0	0	0	0	0
ENST00000650785	0	0	0	0	0	0
ENST00000606757	0	4	0	0	1	0
ENST00000619867	0	0	0	0	0	0
ENST00000621316	0	3	0	0	0	8
ENST00000614663	0	0	0	10	8	15
ENST00000610161	17	14	16	34	34	60
ENST00000665117	42	65	28	87	116	45
ENST00000659447	33	0	0	0	0	0
ENST00000668298	32	77	48	70	104	16
ENST00000617309	9	5	1	3	7	16
ENST00000663793	0	0	0	0	0	3
ENST00000665006	0	0	0	0	0	0
ENST00000657111	0	1	0	0	0	0
ENST00000668803	0	0	0	0	0	0
ENST00000599640	0	0	0	0	0	0
ENST00000594189	0	0	0	0	0	0
ENST00000432038	0	0	0	0	0	0
ENST00000653344	0	0	0	0	0	0
ENST00000656778	0	0	0	0	0	0
ENST00000597931	0	0	0	0	0	0
ENST00000595367	0	0	0	0	0	0
ENST00000663602	0	0	0	0	0	0
ENST00000663701	0	0	0	0	0	0
ENST00000663831	0	0	0	0	0	0
ENST00000599864	0	0	0	0	0	0
ENST00000659506	0	0	0	0	0	0
ENST00000411978	0	0	0	0	0	0
ENST00000594699	0	0	0	0	0	0
ENST00000595668	0	0	0	0	0	0
ENST00000618809	0	0	0	0	0	0
ENST00000608244	0	0	0	0	0	0
ENST00000628902	0	0	0	0	0	0
ENST00000611286	0	0	0	0	0	0
ENST00000614606	0	0	2	0	0	0
ENST00000482381	0	0	0	0	0	0
ENST00000596091	0	0	0	0	0	0
ENST00000661240	0	0	0	0	0	4
ENST00000599387	0	0	0	0	0	0
ENST00000611452	0	0	0	0	0	0
ENST00000629702	0	0	8	0	0	0
ENST00000596220	0	0	0	0	0	0
ENST00000464343	0	0	0	0	0	0
ENST00000628063	0	0	0	0	0	0
ENST00000634551	0	0	0	0	0	0
ENST00000658231	0	0	0	0	0	0
ENST00000671009	0	0	0	0	0	0
ENST00000653004	0	0	0	0	0	0
ENST00000666907	0	0	0	0	0	0
ENST00000658395	0	0	0	0	0	0
ENST00000496508	0	0	0	0	0	0
ENST00000660078	0	0	0	0	0	0
ENST00000611617	0	0	0	0	0	0
ENST00000622642	0	0	0	0	0	0
ENST00000665060	0	0	0	0	17	0
ENST00000620213	0	0	0	0	0	0
ENST00000616018	0	0	0	0	0	0
ENST00000663970	0	0	0	0	0	0
ENST00000428035	0	0	3	5	3	0
ENST00000434245	0	0	6	14	1	4
ENST00000427169	0	0	0	0	0	0
ENST00000648583	0	0	0	0	0	0
ENST00000654570	0	0	0	0	0	0
ENST00000452996	0	0	0	0	0	0
ENST00000662680	0	17	9	9	0	0
ENST00000639159	0	0	0	0	0	14
ENST00000653634	0	1	0	0	0	4
ENST00000658866	0	0	0	0	0	0
ENST00000658938	0	0	0	3	104	0
ENST00000531288	0	0	0	0	0	0
ENST00000532137	0	0	0	0	0	0
ENST00000653053	2	0	0	3	1	0
MSTRG.2657.1	82	86	64	47	23	28
ENST00000466343	14	14	15	16	17	22
ENST00000640832	20	22	39	34	20	16
ENST00000639181	66	90	47	47	1	8
ENST00000638958	15	38	38	87	60	57
ENST00000652758	2	0	0	0	50	13
ENST00000622328	184	86	133	69	142	116
ENST00000613452	271	11	711	17	0	59
ENST00000440862	33	35	39	32	51	47
ENST00000614292	214	267	261	104	81	183
MSTRG.2669.1	54	12	33	40	63	106
ENST00000664473	2	0	0	0	2	0
ENST00000609678	6	46	30	47	37	43
ENST00000665384	0	0	508	0	0	0
MSTRG.2547.10	0	0	78	69	0	0
ENST00000612135	26	25	31	23	22	16
ENST00000654174	387	468	0	310	292	207
ENST00000611769	36	47	37	12	29	25
ENST00000662742	14	36	27	5	22	1
ENST00000664903	2	2	11	23	3	5
ENST00000667654	1	1	1	0	1	18
ENST00000655610	552	627	506	0	469	489
ENST00000619653	159	169	0	90	89	110
ENST00000668239	118	119	99	164	55	54
ENST00000610119	23	32	37	15	27	17
MSTRG.2533.4	15	371	0	1	0	0
ENST00000617712	72	109	92	63	70	60
ENST00000428289	32	37	65	163	196	222
ENST00000577853	123	106	170	222	206	208
ENST00000643984	0	0	10	0	0	0
ENST00000642888	0	0	50	30	0	0
MSTRG.2578.1	64	45	38	79	102	73
ENST00000648868	88	163	63	48	84	66
ENST00000611044	0	0	0	0	0	0
MSTRG.2574.2	0	150	0	0	358	0
MSTRG.2574.1	607	157	707	747	491	656
MSTRG.2573.2	11	2	4	0	54	0
ENST00000416894	21	14	0	34	14	11
MSTRG.2590.2	0	111	0	1	0	0
MSTRG.2589.1	159	220	108	178	298	124
ENST00000442435	27	65	11	39	40	16
ENST00000617352	175	138	3	101	12	335
ENST00000369035	9	82	6	4	4	4
ENST00000560481	0	0	0	0	0	0
ENST00000412838	0	0	0	0	0	0
ENST00000561111	38	32	57	29	45	41
ENST00000609583	4	4	10	0	4	0
ENST00000422153	0	0	0	0	0	0
ENST00000455503	5	0	37	33	40	17
ENST00000563624	12	42	47	5	56	72
MSTRG.2700.1	654	575	722	1077	725	1006
ENST00000494138	29	0	0	0	0	14
ENST00000661167	66	69	101	201	90	111
ENST00000660511	41	45	32	0	0	0
ENST00000447795	1	1	1	0	0	0
MSTRG.2712.26	6	261	58	115	333	142
ENST00000434112	24	20	12	27	22	14
ENST00000457548	0	4	9	5	0	8
ENST00000504583	0	0	0	7	0	0
ENST00000601684	0	5	0	0	0	0
ENST00000420382	0	0	0	0	0	0
ENST00000596133	0	17	14	7	2	21
ENST00000389897	0	17	0	0	0	13
ENST00000648930	0	0	0	0	0	0
ENST00000662071	0	0	0	0	0	3
ENST00000429230	0	0	0	0	0	0
ENST00000593011	0	0	0	0	0	0
ENST00000655109	0	0	0	0	4	0
ENST00000630125	0	0	0	0	0	0
ENST00000669062	0	0	0	0	0	0
ENST00000664213	0	0	0	0	0	0
ENST00000669830	0	0	0	0	0	0
ENST00000653548	0	0	0	0	0	0
ENST00000420707	0	0	0	0	0	0
ENST00000659844	0	0	0	0	0	0
ENST00000666686	0	0	0	0	0	0
ENST00000429352	0	3	0	0	0	0
ENST00000665223	0	9	11	0	0	0
ENST00000392688	0	0	0	0	0	0
ENST00000629331	0	0	0	0	0	0
ENST00000445097	0	0	0	0	0	0
ENST00000628475	0	0	0	0	0	0
ENST00000411804	0	0	0	0	0	0
ENST00000660232	50	0	61	74	20	0
ENST00000533481	17	60	0	5	0	48
ENST00000512280	14	28	12	40	3	26
ENST00000601909	2	0	2	2	0	0
ENST00000434182	42	34	16	7	0	0
ENST00000432386	20	2	48	0	23	34
ENST00000382265	9	0	0	4	5	0
ENST00000658099	4	4	8	4	0	0
ENST00000484413	0	44	15	36	0	0
ENST00000607839	0	0	0	0	0	0
ENST00000469931	0	0	0	0	0	0
ENST00000647794	132	223	206	291	309	236
ENST00000420695	44	23	28	46	36	37
ENST00000497086	61	0	0	0	6	0
ENST00000472233	1	1	0	0	47	0
ENST00000453778	0	0	0	0	0	0
ENST00000434575	0	0	4	0	0	0
MSTRG.2796.1	333	262	321	304	331	187
MSTRG.2791.1	38	133	100	91	62	69
MSTRG.2794.4	48	68	71	63	277	55
ENST00000641448	37	0	38	26	38	0
ENST00000641267	8	0	9	0	0	0
ENST00000633140	80	117	118	144	154	99
ENST00000608147	47	39	28	88	23	36
ENST00000608236	113	102	99	167	149	88
ENST00000424435	0	0	0	0	0	0
ENST00000653192	8	0	0	16	0	11
ENST00000604546	36	25	16	26	6	24
ENST00000607963	0	0	0	0	0	0
ENST00000441613	0	0	0	0	0	0
ENST00000664303	0	0	0	0	0	0
ENST00000666466	0	0	0	0	0	0
ENST00000659429	0	0	0	0	0	0
ENST00000421866	34	41	57	41	31	55
MSTRG.2825.6	0	91	0	0	0	0
ENST00000605085	90	81	67	72	76	32
ENST00000452962	323	258	199	271	239	189
ENST00000430312	59	50	91	58	56	47
ENST00000453136	153	177	106	73	62	66
ENST00000447623	113	203	249	160	143	106
ENST00000422665	29	0	0	0	0	0
ENST00000454348	163	185	172	53	142	88
ENST00000436772	93	72	111	70	36	53
ENST00000455788	58	92	60	0	0	0
ENST00000543656	0	155	0	206	240	182
ENST00000452809	0	0	0	0	0	0
ENST00000432858	0	0	0	0	0	0
MSTRG.2849.1	909	1113	877	735	618	705
ENST00000443642	42	32	74	54	73	64
ENST00000446880	183	14	0	0	0	0
ENST00000450199	91	42	0	0	0	0
ENST00000456633	110	169	127	206	157	203
ENST00000668003	106	96	15	3	0	0
ENST00000458371	35	61	80	40	36	48
ENST00000456382	13	9	7	11	15	15
MSTRG.2915.34	0	0	0	0	0	1003
ENST00000415726	0	0	0	0	0	0
ENST00000671325	0	0	0	0	0	0
ENST00000664369	0	0	0	0	0	0
ENST00000610146	174	179	221	236	254	248
ENST00000650235	17	0	4	0	5	0
MSTRG.2844.11	278	437	267	258	393	430
MSTRG.2932.1	533	1050	1001	0	1086	0
MSTRG.2932.6	748	0	302	1839	1	1494
ENST00000650347	0	0	0	0	0	0
ENST00000441272	17	0	0	0	0	0
ENST00000428641	20	17	29	11	28	35
ENST00000448869	285	267	229	1590	11	251
ENST00000605886	7698	7618	7800	20	9016	8524
ENST00000606343	2718	2956	2758	20	3174	3561
ENST00000661978	0	0	8	0	0	0
ENST00000419415	0	0	0	0	0	0
ENST00000675823	0	0	0	0	0	0
ENST00000675556	0	0	0	0	0	0
ENST00000676197	0	0	0	0	0	1
ENST00000674800	0	0	0	0	0	1
ENST00000674949	0	0	0	1	0	0
ENST00000675192	0	0	0	0	0	0
ENST00000675704	0	0	125	0	0	0
ENST00000674760	0	0	0	0	0	0
ENST00000674603	0	0	0	0	0	0
ENST00000676072	0	0	0	0	0	0
ENST00000676285	0	0	0	0	0	0
ENST00000675457	0	0	0	0	0	1
ENST00000491974	0	0	0	0	0	0
ENST00000675103	0	0	0	0	0	0
ENST00000675766	0	0	0	0	0	6
ENST00000674808	0	0	0	0	0	0
ENST00000644477	0	0	0	0	0	0
ENST00000676131	0	0	0	0	0	0
ENST00000676093	0	0	0	0	0	0
ENST00000675716	0	0	0	0	0	89
ENST00000676249	0	0	0	0	0	0
ENST00000675503	0	0	0	0	0	0
ENST00000674714	0	0	0	0	0	0
ENST00000674922	0	0	0	0	0	0
ENST00000621242	0	0	0	0	0	0
ENST00000674683	0	0	0	16	0	0
ENST00000675285	0	0	0	0	0	4
ENST00000608430	1171	1235	1374	526	453	496
ENST00000674833	3	0	0	22	0	3
ENST00000676338	2	0	0	0	0	0
ENST00000657602	0	0	0	0	0	0
ENST00000443364	0	54	396	233	285	153
MSTRG.2947.8	0	309	0	0	0	0
ENST00000635112	0	0	0	0	0	0
ENST00000423943	213	14	35	37	41	161
ENST00000435580	55	0	49	20	57	0
ENST00000662080	2	106	0	1	0	61
ENST00000447167	0	0	0	0	0	0
MSTRG.2981.1	194	249	258	363	291	196
ENST00000420498	34	11	43	32	19	22
ENST00000656013	0	88	46	32	22	18
ENST00000442130	0	4	0	0	0	0
ENST00000418602	38	40	17	70	0	43
ENST00000642063	19	10	0	0	0	0
ENST00000636824	0	0	9	9	20	9
ENST00000636161	20	28	13	13	29	20
ENST00000667751	112	141	147	100	79	95
ENST00000637155	8	1	3	4	9	1
ENST00000537821	0	0	0	0	0	0
ENST00000419446	0	0	0	0	0	0
ENST00000431097	10	43	18	0	8	14
ENST00000648032	0	0	0	0	0	0
ENST00000671049	0	0	0	0	0	0
ENST00000447899	0	0	0	0	0	0
MSTRG.3027.1	78	62	126	139	163	173
ENST00000609669	46	79	52	58	91	114
ENST00000563991	26	42	35	57	27	40
ENST00000415437	0	0	0	0	0	0
ENST00000416401	0	0	0	0	0	0
ENST00000429865	0	54	36	31	0	0
ENST00000528019	0	0	0	0	0	0
ENST00000528689	86	12	0	22	28	11
ENST00000439699	56	305	314	48	0	0
ENST00000451759	31	24	71	0	34	28
ENST00000449680	16	16	0	19	0	0
ENST00000427213	9	0	0	0	0	0
ENST00000526176	37	97	71	56	16	57
ENST00000656941	0	0	0	0	0	0
ENST00000658987	0	0	0	0	0	0
ENST00000665666	0	0	0	0	0	0
ENST00000416424	0	0	0	0	0	0
ENST00000421273	0	0	0	0	0	0
ENST00000666433	0	0	0	0	0	0
ENST00000438275	0	8	0	0	0	0
ENST00000452283	0	0	0	0	0	0
ENST00000418925	0	0	0	0	0	0
ENST00000415000	0	0	0	0	0	0
ENST00000454251	0	0	0	0	0	0
ENST00000608512	0	20	3	10	13	3
ENST00000607752	113	181	114	71	91	49
ENST00000602747	10	8	8	10	10	7
ENST00000421530	56	28	13	49	16	18
ENST00000426519	0	0	0	0	0	0
ENST00000662326	8	0	4	0	0	0
ENST00000366136	0	0	0	0	0	0
ENST00000451784	0	7	0	0	0	0
ENST00000653824	0	0	0	0	0	0
ENST00000425271	0	0	0	0	0	0
ENST00000626270	0	0	0	0	0	0
ENST00000455257	0	0	0	0	0	0
ENST00000423121	101	143	131	189	189	123
MSTRG.3078.5	442	499	556	497	338	570
ENST00000417969	0	0	0	0	0	0
ENST00000610044	0	0	0	0	0	0
ENST00000660512	11	0	0	0	0	0
ENST00000451992	0	0	0	0	0	0
MSTRG.3089.1	1447	1739	1582	1924	1712	1835
ENST00000607611	324	380	291	305	478	388
ENST00000606967	14	79	59	132	155	51
ENST00000451545	17	20	0	21	25	25
ENST00000392097	314	358	611	641	597	559
ENST00000650631	0	0	3	0	0	3
ENST00000457405	0	0	0	0	0	0
ENST00000663134	0	0	0	0	0	0
ENST00000669234	0	0	0	0	0	0
ENST00000667346	0	9	7	0	0	9
ENST00000670921	0	0	0	0	0	0
ENST00000420691	0	0	0	0	0	0
ENST00000665467	0	0	0	0	0	0
ENST00000661054	0	0	0	0	0	0
ENST00000415637	0	0	6	0	0	0
ENST00000432081	0	0	0	0	0	0
ENST00000660116	8	6	14	33	22	5
ENST00000366408	10	0	0	0	4	0
ENST00000454271	0	0	0	0	0	0
ENST00000661719	0	0	0	0	0	0
ENST00000666308	0	0	0	0	0	0
ENST00000671647	0	0	0	0	0	0
ENST00000669113	0	0	0	0	0	0
ENST00000654909	0	0	0	0	0	0
ENST00000669101	0	0	0	0	0	0
ENST00000669112	0	0	0	0	0	0
ENST00000654877	0	0	0	0	0	0
ENST00000439184	0	0	0	0	0	0
ENST00000660112	0	0	0	0	0	0
ENST00000657208	0	0	0	0	0	0
ENST00000661826	0	0	0	0	0	0
ENST00000657163	0	0	0	0	0	0
ENST00000440404	0	0	0	0	0	0
ENST00000451439	0	0	0	0	0	0
ENST00000440321	0	0	0	0	0	0
ENST00000416416	0	0	32	0	0	0
ENST00000446102	0	9	0	0	0	0
ENST00000456083	0	0	0	0	0	6
ENST00000421020	0	5	0	0	0	0
ENST00000654034	32	24	55	0	24	7
ENST00000606154	66	98	41	76	37	80
ENST00000417354	0	0	0	0	0	0
ENST00000648228	0	0	0	0	0	0
ENST00000648909	0	0	0	0	0	0
ENST00000650189	0	0	0	0	0	0
ENST00000650416	0	0	0	0	0	0
ENST00000661895	0	3	0	0	0	0
ENST00000650013	12	0	0	0	0	0
ENST00000450800	28	33	6	20	21	18
ENST00000432694	0	0	0	0	0	0
ENST00000452366	0	8	0	0	0	7
ENST00000431459	0	0	0	0	0	0
ENST00000661267	0	0	175	139	0	119
ENST00000669220	0	0	0	0	0	0
ENST00000436974	11	15	0	0	16	0
ENST00000660739	180	232	73	58	171	151
ENST00000437190	8	17	0	4	18	0
ENST00000654140	182	227	199	154	164	131
ENST00000654650	157	216	188	132	167	159
ENST00000367716	211	169	193	180	279	189
ENST00000661092	29	54	18	31	9	39
ENST00000659863	11	7	5	6	22	23
ENST00000424181	6	8	11	11	9	6
ENST00000421851	0	0	0	0	0	0
MSTRG.3192.1	340	27	713	89	860	79
ENST00000651080	0	0	0	0	0	29
ENST00000449289	0	54	0	0	0	0
ENST00000452197	0	0	0	0	0	0
ENST00000430245	0	0	2346	794	861	0
ENST00000425771	0	0	5	0	0	9
ENST00000602767	30	14	31	21	56	34
ENST00000454068	519	313	540	217	203	244
ENST00000451607	23	36	28	731	30	529
ENST00000450589	1	1	1	1	1	1
ENST00000448718	2077	2135	30	3	7	607
MSTRG.3199.26	78	81	104	86	93	62
ENST00000414075	139	124	156	123	105	102
ENST00000432536	17	14	16	21	2	8
[truncated: 46,346 more rows]
