# Supplementary material for: Effects of BRD4 inhibitor JQ1 on the expression profile of super-enhancer related lncRNAs and mRNAs in cervical cancer HeLa cells
Source: PeerJ. 2024 Feb 23;12:e17035. doi: 10.7717/peerj.17035 (PMC10896078; doi:10.7717/peerj.17035)
Supplement: Supplemental Information 2 [file peerj-12-17035-s002.csv]

transcript_id	CTL_1	CTL_2	CTL_3	JQ_1_1	JQ_1_2	JQ_1_3
ENST00000000233	3988	8316	7249	2918	4986	4009
ENST00000000412	13089	13598	14416	5029	13019	4934
ENST00000000442	67	940	920	148	2345	225
ENST00000001008	19266	22361	21594	13288	12512	13660
ENST00000001146	490	559	563	340	297	338
ENST00000002125	1322	613	850	1080	890	238
ENST00000002165	2999	6450	3815	2399	3017	3765
ENST00000002501	773	164	0	8	3	0
ENST00000002596	129	153	144	232	228	231
ENST00000002829	845	2294	2913	2019	6654	1068
ENST00000003084	12	9	0	0	0	0
ENST00000003100	4478	5449	3442	3236	3137	3023
ENST00000003302	339	112	308	330	81	207
ENST00000003583	0	0	0	0	0	0
ENST00000003912	23	8	9	16	3370	9
ENST00000004103	0	0	0	0	0	0
ENST00000004531	0	0	4161	0	0	12695
ENST00000004982	62	69	107	81	58	83
ENST00000005082	39	28	18	14	26	14
ENST00000005178	809	725	712	1101	794	1145
ENST00000005180	0	0	0	0	0	0
ENST00000005226	0	0	0	3	4	0
ENST00000005257	5707	6627	6306	5716	5908	5544
ENST00000005259	104	3153	2700	1606	644	804
ENST00000005260	4877	5634	5441	2577	2752	2672
ENST00000005284	0	0	0	0	0	0
ENST00000005286	707	1280	1172	1400	1389	1305
ENST00000005340	610	706	626	1054	381	339
ENST00000005374	67	166	204	47	283	171
ENST00000005386	5425	5427	5527	4864	6099	6704
ENST00000005558	53	40	46	36	60	37
ENST00000005756	0	0	0	0	0	0
ENST00000005995	80	62	76	35	23	55
ENST00000006015	649	814	756	959	758	734
ENST00000006053	0	0	0	0	0	0
ENST00000006251	0	0	0	0	0	0
ENST00000006275	36	8	0	6	15	9
ENST00000006658	324	149	325	48	102	0
ENST00000006724	0	0	0	0	0	0
ENST00000006750	0	0	0	0	0	0
ENST00000006777	1818	975	1593	2233	2260	1438
ENST00000007264	2	13	15	97	11	110
ENST00000007390	2249	3010	1818	1888	1404	1198
ENST00000007414	1157	1953	70	6	1039	10
ENST00000007510	0	0	0	0	0	0
ENST00000007516	7	27	110	90	76	34
ENST00000007699	0	33	0	0	0	0
ENST00000007708	0	33	0	0	0	0
ENST00000007722	752	3574	173	2063	2064	2119
ENST00000007735	0	0	0	0	0	0
ENST00000007969	36	76	187	145	130	87
ENST00000008180	8	43	67	12	24	0
ENST00000008391	0	0	0	0	0	0
ENST00000008440	12	38	11	10	0	15
ENST00000008527	2193	2207	2423	3087	3287	3792
ENST00000008938	0	0	0	0	0	0
ENST00000009041	170	143	74	185	168	420
ENST00000009105	0	0	0	0	0	0
ENST00000009180	5822	4781	2651	5889	5861	1593
ENST00000009530	0	0	4	0	8	0
ENST00000009589	2228	1708	5584	5202	8029	3712
ENST00000010132	0	9	41	0	0	44
ENST00000010299	2	4	0	4	3	0
ENST00000010404	409	4	2978	0	0	0
ENST00000011292	0	0	0	0	0	0
ENST00000011473	0	0	0	0	0	5724
ENST00000011619	6954	7368	7867	11639	10390	11926
ENST00000011653	0	0	5	0	0	3
ENST00000011684	0	0	0	0	0	0
ENST00000011691	571	612	478	663	87	459
ENST00000011700	947	1064	797	847	1039	1141
ENST00000011898	957	966	1462	638	724	654
ENST00000011989	0	0	0	0	0	0
ENST00000012049	655	803	1597	1149	208	1252
ENST00000012134	22	43	9	1	30	138
ENST00000012443	860	352	974	649	316	531
ENST00000013034	44	0	5530	3691	2454	0
ENST00000013070	8229	7490	9041	8565	7800	713
ENST00000013125	0	0	0	0	0	0
ENST00000013222	0	0	0	0	0	0
ENST00000013807	113	307	168	111	182	163
ENST00000014914	94226	85959	102825	41713	27627	77173
ENST00000014930	2485	1094	996	3785	1750	1358
ENST00000014935	1498	87	51	160	123	53
ENST00000016171	11191	1978	3131	7019	8354	9431
ENST00000016913	9	0	0	0	0	0
ENST00000016946	21	30	0	111	488	774
ENST00000017003	1018	783	812	725	1193	371
ENST00000019019	45	32	106	44	39	0
ENST00000019103	0	0	0	0	0	0
ENST00000019317	2791	1375	673	5189	4003	1696
ENST00000020673	0	0	0	0	0	0
ENST00000020926	16	16	4	4	0	0
ENST00000020945	1888	11	33	2	16	11
ENST00000022615	6430	6266	6138	6927	6844	6835
ENST00000023064	0	0	8	0	0	0
ENST00000023897	0	0	0	0	0	0
ENST00000023939	0	33	0	0	28	0
ENST00000024061	0	0	50	0	0	44
ENST00000025008	1627	1	2	11413	1	2
ENST00000025301	4008	7103	4236	6346	6603	7168
ENST00000025399	87	122	35	118	1011	100
ENST00000026218	300	206	207	344	126	970
ENST00000027335	0	9	0	0	0	0
ENST00000029410	178	469	382	424	513	470
ENST00000031146	8025	168	0	4449	341	658
ENST00000033079	9791	812	549	13336	678	1021
ENST00000034275	2329	2064	2774	2257	1749	2126
ENST00000035307	4611	6157	613	6490	5446	4902
ENST00000037243	2208	2523	2343	3014	3112	3037
ENST00000037502	0	0	0	0	0	0
ENST00000037869	7831	8065	9044	3346	3349	3884
ENST00000038176	2578	2732	2539	2295	2198	1319
ENST00000039007	0	0	0	0	4	0
ENST00000039989	375	148	1100	161	53	122
ENST00000040584	1220	1187	1371	570	565	556
ENST00000040663	11	445	47	258	53	147
ENST00000040738	1256	1548	1670	1819	2034	2701
ENST00000040877	5	3	7	2	3	76
ENST00000042381	668	432	2796	2680	1483	1336
ENST00000042931	0	0	0	0	0	0
ENST00000043402	340	32	357	252	174	120
ENST00000044462	8928	1236	2385	4025	2507	10446
ENST00000045083	0	0	0	0	0	0
ENST00000045347	87	0	0	0	0	0
ENST00000046087	0	0	0	0	0	0
ENST00000046640	2423	2653	2138	1855	977	769
ENST00000046794	0	0	0	0	0	0
ENST00000052569	2523	1160	5132	2199	2162	5230
ENST00000052754	499	573	639	75	56	59
ENST00000053243	0	0	0	0	0	0
ENST00000053468	6475	6665	7171	5677	5226	5673
ENST00000053867	6081	156	3064	8338	7819	10856
ENST00000054650	227	172	468	167	451	544
ENST00000054666	11261	13038	12329	12706	12875	12761
ENST00000054668	0	0	0	0	0	0
ENST00000054950	21912	23708	25798	12771	11857	10452
ENST00000055077	3047	1546	1426	338	1302	33
ENST00000055335	248	449	272	156	165	196
ENST00000055682	0	0	0	0	0	0
ENST00000056217	3419	4288	3400	1119	1168	1262
ENST00000056233	920	851	1101	403	312	262
ENST00000057513	0	9	0	0	0	0
ENST00000060969	4946	9747	6276	4898	5258	4941
ENST00000061240	2213	2385	2380	0	911	490
ENST00000064571	0	0	0	0	0	0
ENST00000064724	73	164	167	71	94	63
ENST00000064778	12369	13624	12924	6625	6558	7091
ENST00000064780	431	1277	460	1031	1250	1257
ENST00000066544	10995	12560	11883	12012	10245	13057
ENST00000070846	0	0	0	0	0	0
ENST00000072516	1929	2042	2142	784	765	818
ENST00000072644	625	307	1	26	1	0
ENST00000072869	534	808	629	164	167	292
ENST00000074304	0	0	0	0	0	0
ENST00000075120	417	469	381	203	445	418
ENST00000075322	0	0	0	0	0	0
ENST00000075430	2352	2639	2669	1883	2046	1117
ENST00000075503	287	270	375	29	104	51
ENST00000078429	7154	7926	7865	9227	8982	8148
ENST00000078445	0	12	0	5	0	0
ENST00000078527	0	14	44	19	0	0
ENST00000080059	114	94	1960	210	180	582
ENST00000081029	4048	5383	4974	3968	4237	4203
ENST00000083182	3459	7115	7440	4113	968	9169
ENST00000084795	12986	12496	13501	12607	12586	9924
ENST00000084798	1541	1412	1452	35	126	56
ENST00000085068	244	157	197	19	0	25
ENST00000085079	1436	2235	1547	988	868	653
ENST00000085219	0	38	11	0	20	26
ENST00000086933	0	0	0	0	0	0
ENST00000155093	0	0	0	0	0	0
ENST00000155674	0	0	6	3	5	15
ENST00000155840	2	8	0	0	0	0
ENST00000155858	0	0	5	0	0	0
ENST00000155926	773	848	721	780	509	672
ENST00000156084	30	34	18	18	6	8
ENST00000156109	1520	2233	2928	1833	1236	1031
ENST00000156471	10399	11142	10920	9661	9392	9196
ENST00000156499	0	0	0	0	0	0
ENST00000156626	0	0	35	0	0	0
ENST00000156825	101	553	236	266	76	190
ENST00000157600	0	21	21	24	32	36
ENST00000157812	920	932	1179	619	517	1245
ENST00000158009	0	0	0	6	0	0
ENST00000158166	209	230	167	30	227	95
ENST00000158526	2556	2357	1852	3270	3095	1969
ENST00000158762	0	0	44	0	0	2
ENST00000158771	2680	3313	2812	1622	1943	1957
ENST00000159060	0	0	0	0	0	0
ENST00000159087	212	442	311	206	193	175
ENST00000159111	490	587	516	503	576	693
ENST00000159647	0	0	73	30	91	25
ENST00000160262	0	0	0	0	0	0
ENST00000160298	0	0	0	0	0	0
ENST00000160373	598	674	577	215	240	237
ENST00000160382	0	0	9	0	0	0
ENST00000160713	0	0	0	0	0	0
ENST00000160740	165	224	156	2150	322	269
ENST00000160827	402	1685	6177	39	5644	3082
ENST00000161006	0	0	4	0	0	0
ENST00000161559	0	0	20	0	0	0
ENST00000161863	5056	3110	4607	1886	3066	1045
ENST00000162044	948	1082	464	81	468	109
ENST00000162330	1051	1161	2634	2519	2220	1893
ENST00000162391	8683	8725	9252	6941	6162	6250
ENST00000162749	1052	6509	1921	921	876	984
ENST00000163416	4724	5075	611	4548	4346	4418
ENST00000164024	6428	8331	5298	2826	2984	2297
ENST00000164133	2062	2632	2099	1915	1830	1944
ENST00000164139	22	21	66	72	76	24
ENST00000164227	1216	2287	1416	1099	584	804
ENST00000164247	0	24	21	6	20	0
ENST00000164305	655	651	276	2	390	385
ENST00000164640	0	0	0	11	0	12
ENST00000165524	0	0	0	0	0	0
ENST00000165698	1462	1266	1217	1229	1059	1335
ENST00000166139	4159	4586	4940	1470	2165	2128
ENST00000166244	5	0	0	0	0	0
ENST00000166345	7250	6212	7849	2397	3127	2552
ENST00000166534	38	0	7	3	14	7
ENST00000167106	1072	1323	862	2181	2159	1784
ENST00000167462	392	371	381	0	0	0
ENST00000167586	8	0	12	0	12	16
ENST00000167588	0	0	0	0	0	0
ENST00000168148	0	0	0	0	8	0
ENST00000168216	8755	10003	9361	2653	6362	5949
ENST00000168712	0	0	0	0	0	0
ENST00000168977	0	0	0	0	0	0
ENST00000169293	0	0	60	3	0	0
ENST00000169298	1167	514	1215	600	589	422
ENST00000169551	737	478	590	350	284	384
ENST00000170150	0	0	0	0	0	0
ENST00000170168	1973	2582	2786	1419	1336	1285
ENST00000170447	4367	3931	3706	6142	6023	5410
ENST00000170564	2105	2041	2085	1644	2005	1932
ENST00000170630	0	47	369	0	0	0
ENST00000171111	1709	932	1	670	1431	1219
ENST00000171757	0	0	0	0	0	0
ENST00000171887	2	3	11	0	0	0
ENST00000172229	24	4	13	104	114	234
ENST00000172853	0	0	0	0	0	0
ENST00000173229	9	0	8	0	5	8
ENST00000173527	2037	1834	1760	802	1593	2524
ENST00000173898	0	0	0	0	0	0
ENST00000174618	6932	8240	7447	4705	4059	4168
ENST00000174653	0	3	0	0	0	0
ENST00000175091	3682	16173	17138	14382	15720	15427
ENST00000175238	0	0	0	0	0	0
ENST00000175506	1349	2302	1340	3641	6067	4212
ENST00000175756	1228	1404	1405	1238	1274	1538
ENST00000176183	38	58	18	21	29	59
ENST00000176195	4	3	0	4	0	0
ENST00000176643	58	66	118	55	110	77
ENST00000176763	5211	3614	4367	2319	2538	3505
ENST00000177648	0	56	0	0	0	0
ENST00000177694	0	0	0	23	12	0
ENST00000177742	368	369	331	222	206	163
ENST00000178638	1764	2347	2338	649	871	749
ENST00000178640	2357	2274	2536	729	630	1397
ENST00000179259	3455	3698	4124	3300	3019	3499
ENST00000180166	0	0	0	0	0	0
ENST00000180173	112	77	63	88	66	83
ENST00000181383	0	0	0	0	0	0
ENST00000181796	1434	0	0	0	0	1647
ENST00000181839	4765	5355	5777	4750	5693	2924
ENST00000182290	0	0	0	0	0	0
ENST00000182377	14	17	8	9	0	164
ENST00000182527	986	62	1689	1774	1218	751
ENST00000183605	0	0	0	0	0	0
ENST00000184183	0	0	0	0	0	0
ENST00000184266	1418	1324	1735	1246	1086	895
ENST00000184956	1277	653	535	2030	903	760
ENST00000185150	1464	1080	1603	3355	1993	4614
ENST00000185206	5	0	32	0	13	0
ENST00000186436	6624	2844	4544	10926	9147	8194
ENST00000187397	0	0	0	0	0	0
ENST00000187608	0	0	0	0	0	0
ENST00000187762	1392	1240	1003	354	260	203
ENST00000187879	268	121	264	43	285	241
ENST00000187910	0	0	0	0	0	0
ENST00000188312	52	10	3	37	128	125
ENST00000188376	133	522	660	423	423	206
ENST00000188403	0	0	0	0	0	0
ENST00000188790	1	164	503	122	185	71
ENST00000189444	264	0	0	0	258	388
ENST00000189978	0	0	0	0	0	0
ENST00000190165	0	0	0	0	0	0
ENST00000190611	630	399	404	461	533	496
ENST00000190983	3293	2577	879	317	494	0
ENST00000191018	87	99	0	0	244	0
ENST00000191063	0	57	67	0	3	1
ENST00000192314	27	8	31	39	13	31
ENST00000192788	21094	22744	21739	15507	16080	14401
ENST00000193322	2128	2925	3194	3865	3079	4390
ENST00000193391	42	2	8	0	12	0
ENST00000193403	2072	10904	11287	13663	25268	6587
ENST00000194097	0	0	0	0	0	0
ENST00000194118	72	89	95	166	231	139
ENST00000194130	0	0	0	0	0	0
ENST00000194152	0	63	28	14	0	5
ENST00000194155	49	24	42	8	16	12
ENST00000194214	302	480	385	406	435	443
ENST00000194530	1272	1684	1139	754	703	1137
ENST00000194900	1	0	3	6	26	206
ENST00000195173	0	0	0	0	0	0
ENST00000195649	0	0	0	0	0	0
ENST00000196061	9348	10602	10119	10524	10678	10828
ENST00000196169	16	222	31	6	0	59
ENST00000196371	10994	10375	10356	5855	5925	5782
ENST00000196482	2119	2539	2633	1878	2350	2328
ENST00000196489	888	899	1057	689	630	502
ENST00000196551	17	2	46	50	24	54
ENST00000197268	1791	2323	1936	1534	1665	1273
ENST00000198536	7	15	4	13	18	4
ENST00000198767	8268	9233	8869	9482	9458	8996
ENST00000198801	0	0	0	0	0	0
ENST00000198939	1574	1931	1780	1927	1281	1056
ENST00000199280	0	0	0	0	0	0
ENST00000199320	559	1659	189	740	503	134
ENST00000199389	3035	3762	5263	7810	4706	3959
ENST00000199447	3	0	0	0	0	0
ENST00000199448	598	1969	611	379	1781	1705
ENST00000199706	1824	2067	1382	0	193	685
ENST00000199708	84	55	45	0	24	68
ENST00000199764	0	0	0	0	0	0
ENST00000199814	21	9	25	20	10	44
ENST00000199936	0	0	0	0	0	0
ENST00000199940	21	0	137	525	343	33
ENST00000200135	1534	1635	1631	829	696	1331
ENST00000200181	10564	19541	19569	14240	11221	8683
ENST00000200453	1497	3396	2638	4146	3383	3006
ENST00000200457	5250	5497	5130	2467	2451	1788
ENST00000200557	69	177	174	94	132	88
ENST00000200639	15168	15776	15487	18383	15694	18486
ENST00000200652	640	785	591	641	527	558
ENST00000200676	0	0	0	0	0	0
ENST00000200691	0	0	0	0	0	0
ENST00000201015	180	2	3	1	30	149
ENST00000201031	582	668	496	769	559	791
ENST00000201586	0	0	0	0	0	0
ENST00000201647	53	49	0	26	5	7
ENST00000201943	0	0	0	0	0	0
ENST00000201961	0	0	0	0	0	0
ENST00000201963	0	0	0	0	12	260
ENST00000201979	0	0	0	0	0	0
ENST00000202017	1434	1544	1531	1108	1078	1280
ENST00000202028	0	0	0	0	0	0
ENST00000202556	862	980	296	1937	339	912
ENST00000202625	0	0	0	0	0	0
ENST00000202677	3149	2774	1477	1018	827	1062
ENST00000202773	375	600	579	87	78	320
ENST00000202816	1	2	0	2	0	0
ENST00000202831	0	12	2	0	3	269
ENST00000202834	133	57	223	428	170	180
ENST00000202917	2	3	12	2	2	4
ENST00000202967	27	40	20	126	67	106
ENST00000203001	185	851	6	144	110	5
ENST00000203166	61	64	77	123	41	58
ENST00000203407	14858	18395	15157	8948	16679	16754
ENST00000203556	784	171	1792	1103	442	1399
ENST00000203629	0	0	0	7	0	0
ENST00000203630	15436	7107	6627	5175	14022	4622
ENST00000203664	369	296	325	144	72	119
ENST00000204005	0	1	2	215	0	49
ENST00000204517	2698	148	2797	146	147	75
ENST00000204549	4347	4207	4237	4360	3922	4164
ENST00000204566	17	188	3	2	13	9
ENST00000204604	0	0	0	0	0	0
ENST00000204637	1	3	1	1	0	0
ENST00000204679	638	308	422	643	827	876
ENST00000204726	1460	519	1190	432	1917	1295
ENST00000204801	0	0	0	0	0	0
ENST00000204961	1385	1487	1857	2680	2778	2086
ENST00000205061	4420	3693	4444	1554	1509	3345
ENST00000205135	2029	0	0	0	0	0
ENST00000205143	91	74	69	19	34	12
ENST00000205194	420	209	731	64	324	267
ENST00000205214	273	428	476	352	480	496
ENST00000205386	0	0	0	0	0	0
ENST00000205402	4606	902	6703	5683	8237	600
ENST00000205557	106	95	50	37	32	2
ENST00000205636	6234	6924	6425	7693	7578	8776
ENST00000205948	0	0	0	0	0	4
ENST00000206020	156	339	453	578	298	742
ENST00000206249	0	0	0	0	0	0
ENST00000206262	144	330	284	277	260	251
ENST00000206380	2941	3412	2618	1328	1360	82
ENST00000206423	260	1475	199	3028	2509	133
ENST00000206446	0	0	0	0	0	0
ENST00000206451	1030	1502	1928	1493	568	841
ENST00000206474	86	42	1	68	64	43
ENST00000206513	0	0	0	0	0	0
ENST00000206542	604	695	444	417	491	449
ENST00000206595	3229	1941	3537	1361	1852	2375
ENST00000206765	279	477	394	59	81	45
ENST00000207157	1	1	2	0	260	0
ENST00000207457	0	0	0	0	0	0
ENST00000207549	3970	4919	3892	71	577	103
ENST00000207870	2395	2938	2806	1749	1699	1908
ENST00000209540	0	0	0	0	0	0
ENST00000209665	0	0	0	0	0	0
ENST00000209668	0	0	0	0	0	0
ENST00000209718	0	0	0	0	0	0
ENST00000209728	851	556	674	934	755	950
ENST00000209873	263	29	362	591	848	1010
ENST00000209875	42041	50822	46130	134171	54888	135903
ENST00000209884	1874	2907	2373	2700	1223	741
ENST00000209929	0	0	8	0	4	8
ENST00000210060	56	71	38	65	48	116
ENST00000210187	319	334	194	81	439	97
ENST00000210227	1	90	55	146	70	102
ENST00000210313	211	660	401	68	218	487
ENST00000210444	1	0	0	0	0	1
ENST00000210633	0	0	0	0	0	0
ENST00000211076	0	0	0	4	0	0
ENST00000211122	0	0	0	0	0	0
ENST00000211287	237	409	439	402	439	334
ENST00000211314	640	731	660	534	610	480
ENST00000211379	198	272	205	70	295	2673
ENST00000211413	102	23	1	15	0	0
ENST00000211921	0	0	0	0	0	0
ENST00000211936	0	0	0	0	1715	1518
ENST00000211998	90	46626	24074	104	114	121
ENST00000212015	765	364	427	2934	4145	77
ENST00000212355	2637	1528	1585	863	1586	1593
ENST00000214869	1023	1458	1023	1238	1110	474
ENST00000215057	3	3	3	3	3	6
ENST00000215061	1	0	26	2	10	38
ENST00000215071	1528	3472	3176	1579	1804	1899
ENST00000215095	420	417	289	114	77	62
ENST00000215115	468	699	624	254	228	148
ENST00000215368	0	32	20	9	0	0
ENST00000215375	375	255	1372	800	131	727
ENST00000215473	0	0	0	0	0	0
ENST00000215479	0	0	0	0	0	0
ENST00000215530	8	12	0	42	53	23
ENST00000215531	0	8	0	8	0	0
ENST00000215539	0	0	0	0	0	0
ENST00000215555	160	0	0	0	0	187
ENST00000215565	2937	3753	3435	1585	1446	879
ENST00000215567	12	1340	2435	0	2431	2119
ENST00000215570	2987	2013	1869	1201	900	1435
ENST00000215574	885	651	644	560	521	276
ENST00000215582	10559	9222	9723	1790	2938	1456
ENST00000215631	109	112	311	66	82	78
ENST00000215637	0	0	0	0	0	0
ENST00000215659	75	42	79	34	0	9
ENST00000215727	17	0	0	0	0	0
ENST00000215730	4439	4271	4517	5082	4895	4892
ENST00000215742	26	371	58	499	92	61
ENST00000215743	0	0	0	0	0	18
ENST00000215754	16375	17749	16166	10676	10602	9776
ENST00000215770	155	0	0	373	0	204
ENST00000215781	0	0	0	0	0	0
ENST00000215790	186	24	204	172	71	138
ENST00000215793	13885	17015	16440	15882	16337	15180
ENST00000215794	124	117	167	110	93	121
ENST00000215798	463	606	608	323	227	191
ENST00000215812	0	0	0	0	0	0
ENST00000215829	12829	8536	15652	11793	8401	8892
ENST00000215832	15572	16680	17026	18485	17448	17985
ENST00000215838	5	60	33	0	39	50
ENST00000215855	59	13	56	41	20	37
ENST00000215862	2002	2080	2245	3010	3007	2725
ENST00000215882	109	139	254	89	779	538
ENST00000215885	0	0	16	0	8	11
ENST00000215886	0	0	0	0	0	0
ENST00000215904	2662	867	2937	3461	3468	3355
ENST00000215906	265	235	205	65	60	103
ENST00000215909	13167	14693	13834	13173	13703	10898
ENST00000215912	106	152	141	19	0	0
ENST00000215917	1440	1943	2697	2523	1134	219
ENST00000215919	1074	1799	1618	1114	1197	890
ENST00000215941	719	1370	1606	1761	186	1260
ENST00000215956	4553	2342	276	1819	2184	4468
ENST00000215957	3968	5541	4116	2658	1906	2161
ENST00000215980	697	579	765	439	533	240
ENST00000216014	1315	1289	1304	446	151	318
ENST00000216024	25	206	0	74	54	51
ENST00000216027	534	402	484	194	380	175
ENST00000216029	466	161	812	458	381	1127
ENST00000216034	4900	5691	5692	2883	3083	2810
ENST00000216036	5	0	0	0	0	0
ENST00000216037	5	352	170	41	17	3
ENST00000216038	6473	7097	6544	6209	6090	6033
ENST00000216039	7107	7874	8138	7614	7149	7947
ENST00000216044	6147	6993	4316	5886	5487	6404
ENST00000216061	833	1147	169	688	152	606
ENST00000216068	682	829	822	302	691	287
ENST00000216071	0	0	0	0	0	0
ENST00000216075	19	7	0	0	4	0
ENST00000216080	0	0	0	0	0	0
ENST00000216083	279	610	371	228	310	154
ENST00000216085	58	373	376	591	145	468
ENST00000216099	0	0	0	0	0	0
ENST00000216101	0	0	0	0	0	0
ENST00000216106	36	368	0	0	132	52
ENST00000216115	92	63	49	51	56	50
ENST00000216117	2146	2103	2021	1944	1965	1846
ENST00000216121	1	1	3	1	4	5
ENST00000216122	4653	5287	5503	2340	2606	2440
ENST00000216124	1021	869	1085	1323	1550	1783
ENST00000216127	122	164	163	185	237	239
ENST00000216129	11918	10874	5303	6187	10859	6451
ENST00000216133	1088	1122	1182	571	586	514
ENST00000216139	0	0	0	0	0	0
ENST00000216144	42	20	43	23	39	16
ENST00000216146	25211	17337	24013	7058	8278	5830
ENST00000216155	0	0	3	2	0	0
ENST00000216160	6042	7939	6483	4718	4125	4678
ENST00000216177	0	0	0	0	0	0
ENST00000216180	826	893	589	436	606	400
ENST00000216181	153707	172658	163525	156917	152031	141381
ENST00000216185	1392	891	3094	3332	2371	2070
ENST00000216187	1040	1403	235	2321	919	0
ENST00000216190	1046	13985	14809	12224	12464	7967
ENST00000216194	12	17	7	11	10	16
ENST00000216200	0	0	0	0	0	0
ENST00000216211	0	0	0	0	0	0
ENST00000216214	0	0	0	0	0	0
ENST00000216218	14273	30208	16045	29325	12749	29253
ENST00000216223	9	0	0	0	0	0
ENST00000216225	3212	2709	2755	2602	2554	3047
ENST00000216237	1916	1897	2220	875	702	923
ENST00000216241	24	44	8	73	22	8
ENST00000216252	890	962	2684	2111	672	534
ENST00000216254	8888	11474	9832	8084	7561	7534
ENST00000216259	397	92	183	100	75	195
ENST00000216264	7684	8462	7954	6748	6451	6834
ENST00000216267	145	982	967	950	194	101
ENST00000216268	9106	6701	9979	9037	8973	10904
ENST00000216271	14	0	0	0	0	5
ENST00000216274	0	0	0	0	0	0
ENST00000216277	18300	18919	19901	18861	19364	11446
ENST00000216281	61187	9898	120473	120051	9841	89237
ENST00000216286	227	178	494	183	112	157
ENST00000216288	164	2664	654	173	2065	748
ENST00000216294	2516	2554	1337	2290	2611	2427
ENST00000216297	21130	21467	30732	28933	19147	28597
ENST00000216327	18	13	36	0	8	11
ENST00000216330	6	0	0	0	26	0
ENST00000216336	0	0	0	0	0	0
ENST00000216338	0	0	0	0	0	0
ENST00000216341	0	0	0	0	0	0
ENST00000216350	1621	1509	1873	921	2070	0
ENST00000216361	0	60	0	223	1	0
ENST00000216366	221	131	141	28	31	52
ENST00000216367	68	740	170	75	0	0
ENST00000216373	5603	7613	6273	7552	6874	7437
ENST00000216378	35	64	30	66	24	36
ENST00000216392	1992	4204	2895	3632	11778	3731
ENST00000216410	36	784	1413	1256	768	867
ENST00000216416	5879	6082	6052	6421	6340	6150
ENST00000216420	581	355	546	327	477	612
ENST00000216442	979	3601	1698	4209	950	3753
ENST00000216445	0	0	0	0	0	0
ENST00000216446	2388	2006	2816	3425	3463	3283
ENST00000216452	648	412	537	1161	1134	1381
ENST00000216455	2624	1594	1748	1090	1864	3091
ENST00000216465	210	179	117	173	224	310
ENST00000216468	6043	6590	6703	6958	6599	6602
ENST00000216471	124	202	136	48	120	129
ENST00000216479	5115	6151	6050	4592	3276	4014
ENST00000216484	8576	8806	9034	9764	9785	9505
ENST00000216487	485	939	508	213	332	106
ENST00000216489	1290	1152	1335	1268	1094	927
ENST00000216492	0	3	0	0	0	0
ENST00000216500	0	0	22	19	15	0
ENST00000216513	3211	2101	3609	1021	2754	2659
ENST00000216517	333	0	512	480	0	0
ENST00000216540	0	0	0	0	0	0
ENST00000216554	7336	9062	9992	13115	5662	10504
ENST00000216568	0	0	0	0	0	0
ENST00000216602	82	167	53	70	123	120
ENST00000216629	92	32	0	0	0	0
ENST00000216639	1319	325	283	1324	244	47
ENST00000216714	96	318	247	491	362	309
ENST00000216727	2568	2259	4406	1854	3569	2607
ENST00000216733	0	0	0	0	0	0
ENST00000216756	702	12	31	427	5	36
ENST00000216774	4637	5014	2674	2875	1390	5672
ENST00000216780	52	335	314	54	325	384
ENST00000216797	95	16	304	125	11	14
ENST00000216799	1	0	49	123	102	62
ENST00000216802	163	200	81	351	73	105
ENST00000216807	716	290	193	780	124	801
ENST00000216832	3448	3022	3941	2885	2149	2167
ENST00000216840	106	0	1	0	0	168
ENST00000216862	0	0	35	8	4	0
ENST00000216877	1199	877	1396	322	163	284
ENST00000216879	1199	408	493	1592	2831	2939
ENST00000216923	765	1252	784	359	676	662
ENST00000216927	0	0	0	0	0	0
ENST00000216962	8056	8395	8199	12613	12511	13071
ENST00000216968	268	912	1147	728	567	559
ENST00000217026	11002	12898	12020	5593	5429	5264
ENST00000217043	0	0	0	0	0	0
ENST00000217073	0	8	0	0	584	22
ENST00000217075	1	2	1	1	0	1
ENST00000217086	1134	1300	1078	151	125	152
ENST00000217109	6395	5840	3791	5578	4790	2848
ENST00000217121	6	6	6	6	3	7
ENST00000217131	12617	13494	13834	6086	5560	5689
ENST00000217133	0	0	0	8	0	0
ENST00000217159	43	230	39	80	57	55
ENST00000217162	802	633	688	788	389	780
ENST00000217169	0	0	0	0	0	0
ENST00000217173	14	724	500	244	181	739
ENST00000217182	1906	2499	1340	273	162	243
ENST00000217185	0	326	0	0	0	0
ENST00000217188	0	0	3	0	0	0
ENST00000217195	952	900	801	599	778	816
ENST00000217233	10594	11866	9212	4237	5096	4371
ENST00000217244	1267	2253	476	392	1834	1986
ENST00000217246	68	32	31	11	0	373
ENST00000217254	0	0	0	0	0	0
ENST00000217260	0	0	0	0	0	0
ENST00000217270	0	0	0	0	0	0
ENST00000217289	1395	734	1645	1471	971	657
ENST00000217305	0	0	0	0	0	0
ENST00000217315	6034	3299	5623	345	2671	480
ENST00000217320	0	0	0	8	0	2
ENST00000217381	1267	1744	1200	650	639	728
ENST00000217386	0	0	0	0	0	0
ENST00000217398	4	5	29	2	12	3
ENST00000217402	6947	7534	7393	5446	4974	4976
ENST00000217407	0	0	16	0	0	0
ENST00000217420	0	0	0	0	0	0
ENST00000217423	0	0	0	0	0	0
ENST00000217425	0	0	0	0	0	0
ENST00000217426	5	9	15	42	25	6
ENST00000217428	0	0	0	0	0	0
ENST00000217446	281	278	2127	43	94	29
ENST00000217455	169	192	82	114	161	109
ENST00000217456	6990	7827	8105	9419	9360	9053
ENST00000217515	2225	2878	4598	4329	2403	2013
ENST00000217652	15383	19898	6493	22727	23010	22653
ENST00000217740	794	944	995	385	301	366
ENST00000217800	0	0	0	0	0	0
ENST00000217885	0	0	0	0	0	0
ENST00000217893	953	1042	993	775	969	606
ENST00000217901	0	3660	0	1524	2835	16
ENST00000217909	109	235	179	273	163	0
ENST00000217926	0	0	0	0	0	0
ENST00000217939	0	25	0	0	0	0
ENST00000217957	0	0	0	0	0	0
ENST00000217958	5486	6030	5973	6538	4910	7889
ENST00000217961	0	2	0	0	9	4
ENST00000217971	8796	10065	9789	6777	7635	7826
ENST00000217999	0	0	0	0	0	0
ENST00000218004	0	0	0	0	0	0
ENST00000218006	31	16	4	0	0	0
ENST00000218008	0	0	0	0	0	0
ENST00000218032	0	0	0	0	0	0
ENST00000218056	178	391	189	378	306	448
ENST00000218068	0	0	0	0	0	0
ENST00000218075	0	0	0	0	0	0
ENST00000218089	4100	0	0	0	0	0
ENST00000218099	0	0	0	0	0	0
ENST00000218104	8268	8596	7781	3552	8168	7785
ENST00000218147	0	0	0	0	0	0
ENST00000218176	271	379	402	140	240	215
ENST00000218197	0	40	57	105	66	62
ENST00000218200	162	69	397	137	38	68
ENST00000218224	73	251	73	92	626	677
ENST00000218230	0	0	0	0	0	0
ENST00000218249	147	238	169	80	168	93
ENST00000218316	0	0	0	0	0	0
ENST00000218340	1685	1527	1528	2254	2393	2188
ENST00000218348	617	4620	283	3770	3725	15277
ENST00000218364	424	727	203	450	262	628
ENST00000218388	12137	9611	15526	43812	49376	41163
ENST00000218432	284	258	198	224	284	240
ENST00000218436	0	0	0	0	0	0
ENST00000218439	2124	3071	2417	598	393	755
ENST00000218516	334	564	343	800	342	441
ENST00000218548	0	0	0	0	0	0
ENST00000218652	1269	338	894	7852	446	355
ENST00000218721	6	0	0	0	0	0
ENST00000218758	0	0	0	0	0	0
ENST00000218789	56	38	65	33	63	47
ENST00000218867	0	0	0	0	0	0
ENST00000218981	0	14	16	76	0	20
ENST00000219022	16	24	28	0	0	0
ENST00000219054	0	0	0	0	0	0
ENST00000219066	230	323	484	103	137	162
ENST00000219069	602	594	744	528	358	453
ENST00000219070	9495	10170	10656	3533	3022	753
ENST00000219091	794	1309	1257	985	654	698
ENST00000219097	79	134	135	186	171	178
ENST00000219139	594	421	961	1451	905	1016
ENST00000219150	0	0	0	0	85	0
ENST00000219162	0	0	0	0	0	0
ENST00000219168	39	51	124	28	0	2
ENST00000219169	432	109	10488	5378	6699	6087
ENST00000219197	0	0	0	0	0	0
ENST00000219204	5898	2702	2422	5943	6048	3100
ENST00000219207	155	219	204	20	68	48
ENST00000219235	0	0	0	0	0	24
ENST00000219240	975	1025	1210	692	405	333
ENST00000219244	0	0	0	0	0	0
ENST00000219251	21	0	0	0	0	0
ENST00000219252	4920	5376	6110	4724	5274	4373
ENST00000219255	97	28	154	195	221	157
ENST00000219271	1098	1649	1259	3263	2666	2811
ENST00000219281	366	671	55	1013	99	53
ENST00000219299	1407	2370	1730	1547	1442	1355
ENST00000219301	0	0	0	0	0	0
ENST00000219302	133	137	90	99	47	45
ENST00000219313	4943	117	3126	130	3723	888
ENST00000219315	1146	918	1498	1842	0	962
ENST00000219320	2102	0	125	0	0	0
ENST00000219322	0	0	4	0	0	0
ENST00000219334	0	16	0	20	16	13
ENST00000219343	819	417	465	337	77	1669
ENST00000219345	299	577	395	606	222	586
ENST00000219368	53	109	116	10	26	15
ENST00000219400	1316	1573	1620	1382	1266	1137
ENST00000219406	0	0	0	0	0	0
ENST00000219409	4	0	0	0	13	8
ENST00000219431	758	789	1042	761	428	90
ENST00000219439	742	668	2141	870	760	854
ENST00000219454	0	4	0	2	0	0
ENST00000219473	3818	8142	8189	8671	8015	8111
ENST00000219476	6	10	0	0	1	1
ENST00000219478	575	809	767	296	312	542
ENST00000219479	359	50	214	0	0	0
ENST00000219481	452	1502	603	324	243	730
ENST00000219535	0	0	0	4	2	0
ENST00000219542	204	355	234	228	179	253
ENST00000219548	1411	1476	1474	1727	1982	1798
ENST00000219551	109	190	0	0	0	0
ENST00000219596	0	0	0	0	0	0
ENST00000219599	0	0	0	0	0	0
ENST00000219611	44	191	129	0	80	0
ENST00000219660	0	0	0	0	0	0
ENST00000219689	8154	9958	8632	7938	7164	8612
ENST00000219700	0	0	0	0	0	0
ENST00000219746	0	0	0	0	0	0
ENST00000219782	1327	2512	2006	1122	869	855
ENST00000219789	76	129	422	325	260	346
ENST00000219794	1037	1123	915	1374	784	850
ENST00000219797	1	2	9	3	1	1
ENST00000219821	6	0	0	0	0	0
ENST00000219833	0	0	0	0	0	0
ENST00000219837	74	138	30	83	55	30
ENST00000219905	2134	1872	798	1869	49	1381
ENST00000219919	0	0	0	0	0	0
ENST00000220003	2642	4144	4342	3242	1751	1717
ENST00000220058	813	895	1191	1502	1105	1181
ENST00000220062	0	0	0	0	0	4
ENST00000220166	106	261	203	85	33	48
ENST00000220244	0	0	0	0	0	0
ENST00000220325	5039	6132	5142	4454	1889	3378
ENST00000220420	0	0	0	0	0	0
ENST00000220429	1337	1459	1491	944	1095	1233
ENST00000220478	0	8	0	0	0	0
ENST00000220496	1049	1365	922	438	399	387
ENST00000220507	61	101	117	123	135	119
ENST00000220509	4527	3801	2496	4909	4674	4659
ENST00000220514	1199	1372	1372	1177	1208	1270
ENST00000220531	5976	5860	5834	5122	5171	4777
ENST00000220562	3019	2803	2726	1994	0	1965
ENST00000220584	1039	793	270	1443	810	658
ENST00000220592	4375	586	4947	1399	318	500
ENST00000220597	462	614	623	3501	3555	3371
ENST00000220616	22	36	10	9	11	13
ENST00000220659	1229	1365	1286	894	1110	891
ENST00000220669	291	384	394	187	274	358
ENST00000220676	16	19	36	0	0	0
ENST00000220751	1021	1464	586	1521	1069	1482
ENST00000220763	156	119	173	83	72	61
ENST00000220764	785	2287	1362	942	796	1097
ENST00000220772	0	0	0	0	0	0
ENST00000220809	3003	594	3256	670	4135	3699
ENST00000220812	0	0	0	0	0	0
ENST00000220822	240	213	292	76	282	326
ENST00000220847	136	25	191	170	160	100
ENST00000220849	4491	3738	4391	16557	8633	20351
ENST00000220853	1564	1425	1492	1951	1953	1981
ENST00000220856	0	0	0	0	0	0
ENST00000220876	0	0	0	0	0	0
ENST00000220888	445	312	350	393	372	667
ENST00000220913	4538	4079	3695	4251	4334	4215
ENST00000220931	0	0	0	0	0	0
ENST00000220940	0	0	0	0	0	0
ENST00000220959	6211	6931	2780	22998	6857	15768
ENST00000220966	1275	1002	913	351	185	540
ENST00000221086	4519	5591	5481	5506	4791	5052
ENST00000221114	679	495	491	1497	1461	1062
ENST00000221130	5957	4943	6397	11577	9002	1953
ENST00000221132	4729	5344	4845	3781	3786	3630
ENST00000221138	3245	3578	3362	3520	3406	3337
ENST00000221166	0	0	0	0	0	0
ENST00000221200	6238	6754	6944	6367	7181	8155
ENST00000221222	0	0	0	0	0	0
ENST00000221232	107	2	195	2	47	83
ENST00000221233	1171	2029	2177	1602	807	1527
ENST00000221249	2391	3736	3461	1937	1943	2845
ENST00000221264	76	150	227	0	143	15
ENST00000221265	4406	4945	4847	5396	4864	5057
ENST00000221283	1582	1093	444	677	429	763
ENST00000221307	0	18	84	0	0	66
ENST00000221315	14	63	1082	20	32	567
ENST00000221327	207	1521	186	130	226	207
ENST00000221355	6	91	571	7	45	61
ENST00000221363	0	0	0	0	0	0
ENST00000221399	0	0	0	0	0	0
ENST00000221403	4	25	26	36	19	24
ENST00000221418	505	1256	1349	650	240	681
ENST00000221419	9	12	14	9	8	6
ENST00000221431	570	677	387	433	440	302
ENST00000221444	4	9	0	0	0	0
ENST00000221448	2506	2721	3010	2294	1659	2526
ENST00000221452	0	0	0	0	0	1
ENST00000221455	5	1	1	2	5	6
ENST00000221459	0	9	0	39	38	0
ENST00000221462	394	980	1167	830	1442	611
ENST00000221466	25	0	99	28	0	0
ENST00000221476	0	0	0	8	0	0
ENST00000221480	15	114	97	81	45	70
ENST00000221485	35	17	42	100	31	56
ENST00000221486	1082	998	985	1127	669	1258
ENST00000221494	8148	7456	8995	7233	7146	6526
ENST00000221496	605	1060	697	822	609	670
ENST00000221498	0	0	0	0	0	0
ENST00000221504	1911	1805	1046	330	145	809
ENST00000221515	0	0	0	0	0	0
ENST00000221538	21	47	28	20	32	24
ENST00000221543	314	195	231	210	95	177
ENST00000221554	209	137	186	126	317	194
ENST00000221561	679	302	479	92	276	186
ENST00000221566	7675	8724	8132	6534	6196	5897
ENST00000221573	92	396	468	451	567	789
ENST00000221576	0	0	0	0	183	0
ENST00000221665	1100	414	881	2	2	2
ENST00000221671	992	1211	1312	846	746	657
ENST00000221700	0	0	0	0	0	0
ENST00000221730	22	30	43	42	33	16
ENST00000221735	104	0	37	1	0	441
ENST00000221742	0	0	0	0	0	0
ENST00000221770	217	581	815	432	282	346
ENST00000221797	0	0	0	0	0	0
ENST00000221801	5830	433	5065	1235	49	547
ENST00000221804	0	0	0	0	0	0
ENST00000221847	0	0	0	0	0	0
ENST00000221855	259	316	258	318	312	158
ENST00000221856	148	129	255	110	50	130
ENST00000221859	84	199	111	172	53	8
ENST00000221891	35	29	58	96	290	152
ENST00000221899	0	0	0	0	0	0
ENST00000221922	489	660	563	710	433	819
ENST00000221930	3801	3958	4037	3533	3398	2717
ENST00000221943	1	1	26	9	3	23
ENST00000221954	0	0	0	0	0	0
ENST00000221957	1255	3961	3802	5529	867	3620
ENST00000221972	54	22	38	42	28	9
ENST00000221973	0	0	0	0	0	0
ENST00000221975	0	0	0	0	0	0
ENST00000221978	0	0	0	0	0	0
ENST00000221980	192	149	423	152	50	0
ENST00000221992	0	0	0	0	0	0
ENST00000221996	0	0	0	0	0	0
ENST00000222002	0	0	0	0	0	0
ENST00000222005	2402	5158	4580	2464	2615	2324
ENST00000222008	429	563	549	218	348	221
ENST00000222032	128	184	212	337	284	270
ENST00000222033	0	0	0	0	0	0
ENST00000222115	0	0	0	0	0	0
ENST00000222120	4322	5084	4330	1981	1863	1965
ENST00000222122	841	916	898	287	298	210
ENST00000222139	130	0	0	0	42	6
ENST00000222145	3455	2478	4318	2594	2346	2608
ENST00000222157	12	37	0	0	0	0
ENST00000222190	97	118	0	0	0	0
ENST00000222212	0	0	0	0	0	0
ENST00000222214	116	150	67	115	192	253
ENST00000222219	2652	2790	3032	2661	2573	2443
ENST00000222224	212	314	287	351	341	396
ENST00000222247	8817	4342	13109	4968	6175	4081
ENST00000222248	0	10	5	18	0	9
ENST00000222249	60	24	0	32	88	52
ENST00000222250	268	251	922	185	181	0
ENST00000222254	2440	415	3421	6211	0	3821
ENST00000222256	272	174	364	386	222	328
ENST00000222266	87	72	94	134	81	99
ENST00000222271	0	0	0	0	0	0
ENST00000222275	0	0	0	27	0	0
ENST00000222284	840	114	1188	225	1229	1608
ENST00000222286	4	0	0	0	0	0
ENST00000222304	0	0	0	0	0	0
ENST00000222305	144	278	63	159	94	85
ENST00000222307	273	568	322	306	61	87
ENST00000222308	6379	1283	6030	170	1618	1164
ENST00000222329	8324	5335	2277	5312	1346	4725
ENST00000222330	80	57	78	21	48	21
ENST00000222339	0	2342	0	0	1969	0
ENST00000222345	5688	6434	6371	6607	5999	6475
ENST00000222374	513	572	683	374	456	457
ENST00000222381	0	0	0	0	8	5
ENST00000222382	0	0	0	0	0	0
ENST00000222388	18	0	84	110	108	152
ENST00000222390	24	0	0	8	0	0
ENST00000222399	320	222	237	193	253	316
ENST00000222402	2074	1966	2457	3825	3585	3741
ENST00000222462	8	0	8	0	0	0
ENST00000222481	6	27	12	9	0	5
ENST00000222482	5436	3429	3418	6900	6918	11191
ENST00000222511	895	2580	924	1812	1948	2157
ENST00000222543	802	803	922	1845	1677	1666
ENST00000222547	2498	2785	3125	711	2646	2569
ENST00000222553	6607	6332	7294	8947	9059	8527
ENST00000222567	6136	6756	6984	5520	5963	6081
ENST00000222572	281	155	2289	14	3	31
ENST00000222573	2199	1143	312	1255	654	2666
ENST00000222574	849	974	2002	1569	1716	1435
ENST00000222584	984	1804	1209	929	948	1097
ENST00000222597	0	38	27	23	0	0
ENST00000222644	2588	357	2564	5993	4033	73
ENST00000222673	2723	5053	4485	15614	6938	1160
ENST00000222674	0	0	0	0	0	0
ENST00000222690	280	270	594	121	252	114
ENST00000222693	18795	20575	20658	3001	8009	3298
ENST00000222718	0	5	18	4	0	0
ENST00000222725	379	441	388	811	798	503
ENST00000222726	657	637	542	708	736	774
ENST00000222728	22	52	69	21	64	22
ENST00000222747	1073	1195	386	1444	1205	1612
ENST00000222761	0	0	0	0	0	0
ENST00000222792	68	125	119	168	165	45
ENST00000222800	104	193	78	197	129	427
ENST00000222803	4218	5031	4874	5885	2751	2619
ENST00000222812	0	0	0	0	0	0
ENST00000222823	38	105	36	1	1	3
ENST00000222902	0	0	0	0	0	0
ENST00000222969	4982	4921	4432	3666	4255	5131
ENST00000222982	0	0	0	0	0	0
ENST00000222990	3659	4437	3452	2493	2553	2359
ENST00000223023	10289	10427	10711	10782	10705	10846
ENST00000223026	0	0	0	0	0	0
ENST00000223028	0	0	0	0	0	0
ENST00000223029	2766	2348	2852	4512	3177	3566
ENST00000223051	0	0	0	0	0	0
ENST00000223054	3	5	122	8	99	176
ENST00000223061	1251	1887	2122	836	697	608
ENST00000223073	10711	9646	10815	8861	9511	9439
ENST00000223095	15180	16904	9074	7780	4462	7546
ENST00000223114	0	0	0	0	0	0
ENST00000223122	39	7	30	19	23	17
ENST00000223127	6446	8576	5767	5435	5166	5185
ENST00000223129	711	1019	1355	1633	1821	1792
ENST00000223136	1	6	3	1	1	1
ENST00000223145	544	668	621	868	879	858
ENST00000223167	0	0	0	0	0	0
ENST00000223190	1349	0	1896	755	1146	0
ENST00000223208	1281	1329	1389	511	315	13
ENST00000223210	478	404	403	421	417	316
ENST00000223215	0	0	0	0	1	1
ENST00000223271	1	0	1	7	17	0
ENST00000223273	1031	789	1225	850	915	932
ENST00000223293	48	32	33	37	8	0
ENST00000223321	2947	2830	2411	2452	1331	2565
ENST00000223324	2797	2886	2997	1969	2628	1997
ENST00000223336	26	36	25	0	21	43
ENST00000223357	0	0	0	0	9	0
ENST00000223361	754	1025	104	859	386	152
ENST00000223364	0	0	0	0	0	0
ENST00000223368	2372	1017	2179	2645	629	1705
ENST00000223369	374	8387	7686	207	175	1227
ENST00000223398	25	181	107	168	93	120
ENST00000223423	0	0	0	0	0	0
ENST00000223428	893	346	1625	1685	946	1397
ENST00000223459	377	259	260	57	114	54
ENST00000223500	71	70	1	3	85	2
ENST00000223528	2836	311	0	1067	331	177
ENST00000223609	0	0	0	0	0	0
ENST00000223641	1681	410	1475	1427	953	1662
ENST00000223642	801	824	713	1470	1499	1535
ENST00000223791	4	63	28	7	0	1
ENST00000223795	0	0	0	0	8	0
ENST00000223836	12	20	32	34	12	0
ENST00000223862	0	0	0	0	0	0
ENST00000223864	644	542	439	901	584	708
ENST00000223865	0	0	0	1544	0	0
ENST00000223951	0	0	0	0	0	0
ENST00000224073	4507	4601	5181	4318	4084	3546
ENST00000224140	827	389	590	710	542	963
ENST00000224237	1321	48372	39143	1244	28129	26213
ENST00000224337	0	0	0	0	0	0
ENST00000224356	0	9	0	0	0	0
ENST00000224652	69	85	110	293	834	286
ENST00000224721	0	8	5	0	8	0
ENST00000224756	2433	3896	1963	3900	0	3419
ENST00000224784	0	0	0	0	2	0
ENST00000224807	0	0	0	0	0	0
ENST00000224862	34	337	255	74	143	153
ENST00000224949	2745	2487	3956	7485	7802	10069
ENST00000224950	1420	789	1731	1661	2154	2013
ENST00000225171	751	682	628	488	443	608
ENST00000225174	1284	4295	5027	834	189	114
ENST00000225235	1592	988	1713	871	529	458
ENST00000225275	0	0	0	0	0	0
ENST00000225276	56	155	42	25	20	8
ENST00000225296	7535	9709	10750	8078	6417	6718
ENST00000225298	3157	3844	3827	2508	2595	2675
ENST00000225308	113	173	39	48	157	84
ENST00000225328	88	1	122	56	0	70
ENST00000225371	0	0	0	0	0	0
ENST00000225387	0	0	0	0	0	0
ENST00000225388	41245	48701	45806	48418	46538	48459
ENST00000225394	1189	13425	1172	14012	11253	13325
ENST00000225430	4643	4661	8991	2725	3034	3133
ENST00000225441	0	4	0	0	0	8
ENST00000225474	0	0	0	0	0	0
ENST00000225504	744	408	510	282	291	530
ENST00000225512	723	784	755	380	337	356
ENST00000225519	1592	1912	992	1031	1428	1062
ENST00000225525	2	1	1	8	10	35
ENST00000225538	0	0	0	0	0	0
ENST00000225550	0	0	0	0	0	0
ENST00000225567	23	60	38	147	137	175
ENST00000225573	0	0	89	0	0	177
ENST00000225576	97	200	743	493	54	51
ENST00000225577	9424	1066	10019	9275	9391	8746
ENST00000225603	731	671	5755	583	564	370
ENST00000225609	265	194	247	182	159	142
ENST00000225614	190	232	195	244	216	230
ENST00000225648	0	102	58	0	0	0
ENST00000225655	73	5373	140	5054	20049	272
ENST00000225665	389	240	264	425	323	474
ENST00000225688	661	735	776	688	547	444
ENST00000225696	1348	983	1296	734	575	973
ENST00000225698	18045	20054	19436	16016	15510	16202
ENST00000225719	17061	24366	25236	36888	39343	38263
ENST00000225724	1415	1237	1809	922	825	831
ENST00000225726	4146	721	10605	4424	7419	14066
ENST00000225728	307	589	665	385	302	389
ENST00000225729	139	29	167	182	146	381
ENST00000225737	4063	4756	4056	3241	2927	3453
ENST00000225740	3385	3710	3200	2956	3078	3232
ENST00000225742	3	192	3	142	93	57
ENST00000225777	4089	3357	2427	3789	3082	3573
ENST00000225792	11103	6644	7473	34	7010	7764
ENST00000225805	13	431	520	104	14	204
ENST00000225823	0	0	0	0	0	0
ENST00000225831	191	59	254	90	80	83
ENST00000225842	0	0	0	0	0	0
ENST00000225844	0	0	0	0	0	0
ENST00000225873	1117	1392	1476	1079	251	901
ENST00000225899	0	0	0	0	0	8
ENST00000225916	1	1	2	294	1	542
ENST00000225927	1206	1773	1227	1191	768	766
ENST00000225929	0	0	0	0	0	0
ENST00000225941	0	0	0	0	0	0
ENST00000225964	1694	2140	1676	1047	702	711
ENST00000225969	488	407	286	307	333	554
ENST00000225972	21428	22709	22611	18988	18080	18526
ENST00000225983	3770	3487	407	2396	1803	1721
ENST00000225992	0	0	0	0	0	0
ENST00000226004	3578	244	3488	3181	2785	2167
ENST00000226021	0	0	0	0	0	0
ENST00000226067	73	0	50	60	55	172
ENST00000226091	5	16	24	36	28	55
ENST00000226105	330	264	235	280	231	333
ENST00000226193	0	0	0	0	0	0
ENST00000226207	0	0	0	0	0	0
ENST00000226218	0	0	0	20	0	0
ENST00000226225	9419	10181	9459	10216	9826	9033
ENST00000226230	8078	8128	9239	7440	7592	7665
ENST00000226247	19	0	0	0	0	0
ENST00000226253	242	373	467	288	368	330
ENST00000226279	0	28	24	8	0	13
ENST00000226284	0	0	0	0	0	0
ENST00000226299	20	27	2	11	94	11
ENST00000226317	0	0	0	0	0	0
ENST00000226319	948	20	3160	2043	404	2480
ENST00000226328	1823	1859	1913	1175	1234	1349
ENST00000226355	0	0	0	0	0	0
ENST00000226359	0	0	0	0	0	0
ENST00000226382	0	0	0	0	0	0
ENST00000226413	0	0	0	1	0	0
ENST00000226432	0	0	0	0	0	0
ENST00000226444	36	51	28	63	29	16
ENST00000226460	0	0	0	0	0	0
ENST00000226522	0	0	0	0	0	0
ENST00000226524	0	0	0	0	0	0
ENST00000226574	300	335	449	778	194	221
ENST00000226725	834	499	566	424	463	1488
ENST00000226730	0	0	0	0	0	0
ENST00000226760	501	242	544	524	681	577
ENST00000226796	0	94	205	0	0	338
ENST00000226798	1285	1233	1788	1598	1457	1349
ENST00000226951	0	0	0	0	0	0
ENST00000227065	7	0	0	0	20	0
ENST00000227135	0	0	0	0	0	0
ENST00000227155	297	751	517	272	262	0
ENST00000227157	0	321	1037	385	622	546
ENST00000227163	0	0	0	0	0	0
ENST00000227214	7	102	0	0	0	0
ENST00000227251	0	0	0	0	0	0
ENST00000227266	2844	3065	3054	5088	2697	3005
ENST00000227322	3253	4615	4290	3556	3248	3897
ENST00000227348	0	0	0	0	0	8
ENST00000227349	446	164	197	89	17	86
ENST00000227378	25	48	36	172	27	67
ENST00000227451	2611	2968	2891	671	486	378
ENST00000227471	4032	5220	4439	2141	2187	1958
ENST00000227474	189	0	540	398	78	108
ENST00000227495	108	178	242	26	273	132
ENST00000227503	92	133	97	136	254	99
ENST00000227507	66	96	93	78	46	78
ENST00000227520	12746	13597	13515	8882	8876	8801
ENST00000227524	10879	12278	14173	11459	11686	8883
ENST00000227525	3713	3515	6971	1520	2075	2518
ENST00000227618	53	34	59	65	6	79
ENST00000227638	1962	1820	2102	2033	1941	2099
ENST00000227665	0	0	0	0	0	0
ENST00000227667	0	0	0	0	0	0
ENST00000227752	0	0	0	0	0	0
ENST00000227756	67	96	69	108	75	172
ENST00000227758	1546	1801	512	2308	5612	2051
ENST00000227868	4263	688	1202	1162	998	1370
ENST00000227880	0	0	26	0	0	0
ENST00000227918	0	0	0	0	0	0
ENST00000228027	0	214	127	11	101	0
ENST00000228136	2974	3400	3107	3285	2711	2175
ENST00000228140	817	1257	620	928	924	0
ENST00000228226	0	0	0	0	0	0
ENST00000228251	6499	7533	7772	3602	4191	5703
ENST00000228264	0	734	1625	0	0	717
ENST00000228284	5512	561	6046	4198	4152	3828
ENST00000228289	0	0	0	0	0	0
ENST00000228306	0	1	1618	1027	1	411
ENST00000228307	137	112	691	146	106	129
ENST00000228318	44	87	29	37	1655	37
ENST00000228347	3914	4030	4345	5280	205	1966
ENST00000228425	3	2	3	4	2	485
ENST00000228434	5	0	0	0	0	0
ENST00000228437	3684	4319	3387	3675	3612	2805
ENST00000228438	149	224	116	138	74	71
ENST00000228463	0	0	0	0	0	0
ENST00000228468	1252	199	42	9	383	274
ENST00000228476	0	0	0	0	0	0
ENST00000228495	1295	1457	3728	2094	2327	2398
ENST00000228506	14409	14804	14670	15414	23452	3338
ENST00000228510	0	0	0	118	12	0
ENST00000228515	3040	3084	3228	4982	4712	4898
ENST00000228534	11	18	17	0	21	0
ENST00000228567	0	0	0	0	0	0
ENST00000228606	284	0	0	0	0	299
ENST00000228641	0	0	0	0	0	0
ENST00000228644	0	0	0	0	0	0
ENST00000228682	215	192	301	8	0	0
ENST00000228705	1924	2378	2317	2088	2118	2089
ENST00000228740	12198	15299	14676	19736	22554	23513
ENST00000228741	5380	9183	9075	8458	7395	8433
ENST00000228799	613	945	800	2069	906	500
ENST00000228811	0	0	0	0	0	0
ENST00000228820	0	0	0	0	0	0
ENST00000228825	3203	3067	3220	2361	2273	2194
ENST00000228827	830	947	1262	983	805	1317
ENST00000228837	0	0	0	0	0	0
ENST00000228841	0	0	0	0	0	0
ENST00000228843	0	0	577	0	0	0
ENST00000228850	30	34	35	0	34	10
ENST00000228862	0	0	0	0	0	0
ENST00000228865	3684	4282	4132	3890	4009	4251
ENST00000228872	6371	6846	6541	7418	6991	7197
ENST00000228887	0	0	0	11	0	0
ENST00000228916	2034	2353	995	13	25	8
ENST00000228918	4117	3425	5763	3862	271	94
ENST00000228922	17	122	0	166	79	126
ENST00000228928	4843	5695	5343	1796	1810	1850
ENST00000228936	4	0	0	0	0	0
ENST00000228938	0	0	0	0	0	0
ENST00000228945	687	180	544	37	906	973
ENST00000228955	0	0	0	100	115	53
ENST00000229002	5	0	0	0	0	0
ENST00000229003	0	0	0	0	0	0
ENST00000229022	2102	1163	2233	92	167	82
ENST00000229030	0	0	0	0	0	0
ENST00000229134	0	0	0	0	0	0
ENST00000229135	0	0	0	0	0	0
ENST00000229179	6274	5903	3817	1723	3786	2657
ENST00000229195	263	193	495	470	112	247
ENST00000229201	1095	2396	3406	1383	1890	908
ENST00000229214	855	960	871	412	487	432
ENST00000229238	2492	3145	3312	2242	2153	2262
ENST00000229239	179169	86914	188557	175404	165226	167976
ENST00000229243	38	42	35	51	53	8
ENST00000229251	5329	5697	1136	511	5082	384
ENST00000229264	0	0	0	0	0	0
ENST00000229265	0	0	0	0	0	0
ENST00000229266	23	14	14	10	8	8
ENST00000229268	824	442	691	834	632	686
ENST00000229270	125	198	677	0	496	322
ENST00000229277	55	174	50	190	112	137
ENST00000229281	2416	626	1087	2166	1695	1512
ENST00000229304	0	0	0	0	0	0
ENST00000229307	0	0	0	0	0	0
ENST00000229314	3419	104	76	1671	128	147
ENST00000229328	291	513	347	55	481	165
ENST00000229329	851	1787	1441	1810	1775	2003
ENST00000229330	1982	1957	1560	1328	1534	2100
ENST00000229332	17	12	7	0	6	20
ENST00000229335	0	0	0	0	0	0
ENST00000229340	5154	2033	4921	5403	6106	3223
ENST00000229379	12318	12739	13902	15742	15089	14094
ENST00000229384	13	7	15	11	19	16
ENST00000229387	0	0	0	0	0	0
ENST00000229390	5	2	6	1	3	2
ENST00000229395	119	74	201	72	113	104
ENST00000229402	0	0	0	0	0	0
ENST00000229447	0	0	0	0	0	0
ENST00000229471	25	4	0	0	52	28
ENST00000229554	39	0	26	0	30	9
ENST00000229563	2969	7083	6766	5698	3660	1795
ENST00000229570	0	692	704	775	687	786
ENST00000229583	0	13	23	0	48	0
ENST00000229595	2521	2869	2710	3174	3112	3062
ENST00000229633	4279	5046	5003	1750	2151	1999
ENST00000229634	0	0	0	89	104	0
ENST00000229708	1344	1545	1878	2136	1799	2023
ENST00000229729	0	0	0	0	0	0
ENST00000229758	2131	1855	2229	1843	2013	1581
ENST00000229768	0	0	0	0	0	0
ENST00000229769	2228	2704	2459	2069	2305	2327
ENST00000229771	6	23	7	7	0	0
ENST00000229794	2291	4071	2153	4735	2180	852
ENST00000229795	2935	2586	3375	1088	4034	768
ENST00000229810	0	0	0	0	0	0
ENST00000229812	4625	3309	2146	1337	1132	1514
ENST00000229829	0	0	0	0	0	0
ENST00000229854	181	153	0	129	0	17
ENST00000229903	85	192	242	453	435	305
ENST00000229913	0	0	0	0	0	0
ENST00000229922	1265	1647	1821	1289	776	548
ENST00000229955	468	547	540	600	616	607
ENST00000229971	77	77	122	13	75	89
ENST00000230036	62	128	80	133	62	91
ENST00000230048	1948	1771	2304	1629	1713	1871
ENST00000230050	455	370	12465	85	185	100
ENST00000230053	0	20	0	0	0	0
ENST00000230056	1789	2524	1139	2022	2210	2074
ENST00000230085	14480	15181	4734	3186	5886	3825
ENST00000230122	3498	1744	4237	1345	1433	2053
ENST00000230124	35	69	31	3	81	50
ENST00000230173	2004	2245	2553	538	653	571
ENST00000230256	0	0	8	0	0	0
ENST00000230301	0	0	0	8	0	21
ENST00000230321	0	0	0	0	0	0
ENST00000230323	1	5	0	8	4	0
ENST00000230340	31	54	50	37	65	13
ENST00000230354	1625	1348	1014	1315	1	1344
ENST00000230361	58	89	111	43	20	28
ENST00000230381	0	0	0	0	0	0
ENST00000230413	257	434	174	41	211	160
ENST00000230419	2292	261	2545	900	1368	1661
ENST00000230431	295	257	235	77	72	76
ENST00000230449	4476	4534	4521	4786	4919	3462
ENST00000230461	11153	4505	7555	11193	10893	11625
ENST00000230480	414	148	595	217	665	739
ENST00000230510	1306	0	2323	0	0	0
ENST00000230529	0	0	0	0	0	0
ENST00000230538	8321	6819	7107	2498	3482	3383
ENST00000230565	0	0	0	0	0	0
ENST00000230568	0	0	0	0	0	0
ENST00000230582	120	0	21	0	10	28
ENST00000230588	0	0	0	0	0	0
ENST00000230640	13034	13501	14042	11024	10697	10793
ENST00000230658	801	1005	822	1396	1261	1307
ENST00000230671	27	66	20	38	36	25
ENST00000230771	48	58	46	75	46	68
ENST00000230792	1916	2261	1837	1683	1698	1819
ENST00000230859	279	5593	3540	598	80	2842
ENST00000230882	5	0	0	6	4	0
ENST00000230895	1462	1349	1394	1414	946	2187
ENST00000230901	1131	12	3	142	20	710
ENST00000230990	458	441	468	1269	1207	1413
ENST00000231004	12379	1085	10152	818	5740	994
ENST00000231009	0	0	0	0	0	0
ENST00000231021	0	0	7	0	0	0
ENST00000231061	39	33	16	0	20	0
ENST00000231121	0	0	0	0	0	0
ENST00000231130	12	16	16	5	9	0
ENST00000231134	5	0	24	8	0	0
ENST00000231136	13	17	17	9	0	0
ENST00000231137	23	5	5	0	0	0
ENST00000231173	121	195	137	108	24	72
ENST00000231188	0	0	0	0	0	0
ENST00000231198	1631	2156	2338	2465	2218	2377
ENST00000231228	5	0	25	0	0	0
ENST00000231229	0	0	0	0	0	0
ENST00000231238	2023	2599	1861	1894	2512	2118
ENST00000231338	0	0	1	0	0	0
ENST00000231357	0	0	0	0	0	0
ENST00000231368	26660	27590	28545	26935	26538	27707
ENST00000231420	0	0	0	0	0	0
ENST00000231423	0	0	0	0	0	0
ENST00000231449	0	0	0	0	0	0
ENST00000231454	0	0	0	0	0	0
ENST00000231461	118	135	119	157	253	189
ENST00000231484	0	0	4	0	8	8
ENST00000231498	37971	20706	13944	23956	10940	17508
ENST00000231509	51	766	685	163	153	155
ENST00000231512	5755	6105	6596	5422	5131	4957
ENST00000231524	2136	2653	2295	3030	2870	2830
ENST00000231526	481	765	348	298	228	178
ENST00000231572	13514	15321	14609	14674	12388	13719
ENST00000231656	0	0	0	0	0	0
ENST00000231668	114	102	195	15	29	146
ENST00000231683	0	0	0	0	0	0
ENST00000231706	0	16	8	0	0	0
ENST00000231721	119	77	90	250	272	320
ENST00000231749	30	7	0	46	20	4
ENST00000231751	0	24	57	0	0	0
ENST00000231790	849	1937	711	1668	1260	1612
ENST00000231887	122	452	428	176	232	240
ENST00000231948	375	625	750	716	677	704
ENST00000232003	0	0	0	0	0	0
ENST00000232014	404	333	164	0	179	100
ENST00000232125	39	122	222	217	123	17
ENST00000232217	0	0	0	0	0	0
ENST00000232219	15	3	9	6	31	2
ENST00000232375	1178	1474	1250	2524	2484	2468
ENST00000232424	432	530	616	794	832	686
ENST00000232458	910	1926	179	256	122	329
ENST00000232461	0	29	16	0	40	0
ENST00000232496	3335	3833	3683	3261	3354	3195
ENST00000232501	1	10	62	10	1	6
ENST00000232508	118	103	180	271	104	259
ENST00000232519	0	0	0	0	0	0
ENST00000232564	8884	3192	158	3468	2647	2001
ENST00000232603	0	0	0	0	0	0
ENST00000232607	4573	5413	5366	3383	2922	2425
ENST00000232744	115	55	143	5	413	446
ENST00000232766	78	3	2	23	148	3
ENST00000232854	0	4	1940	2237	2625	0
ENST00000232888	2419	2761	2915	2336	2851	2681
ENST00000232892	0	0	8	0	0	0
ENST00000232905	524	1381	308	1983	26	190
ENST00000232974	2487	3103	2661	815	646	497
ENST00000232975	6	0	0	0	0	16
ENST00000232978	419	496	450	366	367	5283
ENST00000233025	19	6	9	159	39	107
ENST00000233027	1019	448	540	318	399	267
ENST00000233047	580	919	35	2	316	0
ENST00000233055	11156	11994	12269	7370	7265	7281
ENST00000233057	0	6541	0	0	11907	0
ENST00000233072	1034	412	364	295	4	0
ENST00000233078	34	190	12	1	204	2
ENST00000233084	1830	1666	2356	3137	2979	5102
ENST00000233099	4555	4642	5380	6603	5720	5826
ENST00000233121	759	703	918	875	392	365
ENST00000233143	24166	23582	27015	26268	28575	16488
ENST00000233146	7065	8269	7588	7910	8883	9273
ENST00000233154	1135	1277	1169	643	770	625
ENST00000233156	1589	7438	5897	3170	540	2264
ENST00000233190	1596	1062	10565	614	3978	12576
ENST00000233202	40	4	5	0	32	24
ENST00000233242	0	0	0	0	0	5
ENST00000233330	6	39	0	0	0	0
ENST00000233331	1182	992	1364	489	1	548
ENST00000233336	15850	17615	17382	17802	17417	18168
ENST00000233379	1400	1235	1232	981	1067	962
ENST00000233468	5635	5373	5787	5932	5696	5615
ENST00000233505	0	220	146	0	53	0
ENST00000233535	40	10	12	107	54	19
ENST00000233545	81	527	300	167	572	610
ENST00000233557	2246	2909	4249	5179	3677	6076
ENST00000233573	0	0	0	0	0	0
ENST00000233575	748	1220	3915	2467	3088	850
ENST00000233596	110	82	83	187	255	279
ENST00000233607	0	0	0	0	0	0
ENST00000233609	8	548	422	461	4	6
ENST00000233612	29	0	9	128	4	79
ENST00000233615	657	90	891	11	108	64
ENST00000233623	168	108	246	181	120	249
ENST00000233627	214	216	207	118	98	874
ENST00000233630	363	365	644	294	436	454
ENST00000233638	0	15	8	8	6	0
ENST00000233668	186	200	149	58	8	0
ENST00000233710	175	98	195	0	13	185
ENST00000233712	0	2	15	3	6	7
ENST00000233714	0	0	0	0	0	0
ENST00000233735	0	0	0	0	0	0
ENST00000233741	1415	787	1074	1552	1909	1294
ENST00000233809	130	118	65	261	191	144
ENST00000233813	1021	1030	971	154	180	117
ENST00000233826	0	0	0	0	0	0
ENST00000233838	4031	4459	3418	4231	4162	3922
ENST00000233840	0	0	0	0	0	0
ENST00000233892	16	8	10	2	10	6
ENST00000233893	5535	3398	4503	5054	5288	5231
ENST00000233948	4	0	0	0	0	0
ENST00000233954	0	0	0	0	0	0
ENST00000233957	0	0	42	0	0	0
ENST00000233969	2463	3213	2836	1410	1600	1634
ENST00000233997	0	0	0	0	0	0
ENST00000234038	836	222	239	852	503	885
ENST00000234040	54	625	821	592	0	47
ENST00000234071	442	358	78	229	94	89
ENST00000234091	4	10	15	0	3	26
ENST00000234111	24236	20982	22848	16840	35221	34247
ENST00000234115	1625	959	196	1424	237	935
ENST00000234142	0	0	0	0	23	0
ENST00000234160	8734	4820	7601	7945	10460	5909
ENST00000234170	10972	11835	11828	11726	11446	12502
ENST00000234179	729	591	1086	415	423	1599
ENST00000234195	0	0	0	0	0	0
ENST00000234198	897	706	1104	1263	1129	843
ENST00000234256	290	10899	357	375	267	11686
ENST00000234296	3553	3500	93	2192	2072	1963
ENST00000234301	1156	1678	1938	1382	982	3536
ENST00000234310	4708	6855	5336	5407	5294	5387
ENST00000234313	5	16	5	0	0	0
ENST00000234347	0	0	0	0	0	0
ENST00000234371	0	0	3	0	0	0
ENST00000234389	168	153	195	26	32	5
ENST00000234392	9	0	9	0	0	0
ENST00000234396	0	0	0	17	0	2
ENST00000234420	8	5	381	664	122	501
ENST00000234453	5711	6295	6098	5860	5541	5776
ENST00000234454	1513	1620	1554	515	709	607
ENST00000234549	0	0	0	0	0	0
ENST00000234590	118	3905	110	30	484	35207
ENST00000234626	4992	5080	5583	4788	5578	3622
ENST00000234677	23087	26453	25389	24701	20370	21969
ENST00000234701	4	0	0	0	0	0
ENST00000234739	3169	3700	3664	1880	1788	1783
ENST00000234798	0	0	0	0	0	0
ENST00000234816	0	0	8	0	0	0
ENST00000234827	695	681	617	2751	1229	544
ENST00000234831	4533	3215	5552	4728	3787	4106
ENST00000234875	15929	24001	26762	15468	9745	8701
ENST00000234961	8	17	20	10	0	0
ENST00000235090	6083	4783	6532	5367	4702	4471
ENST00000235150	971	567	445	763	575	1049
ENST00000235180	0	0	0	0	0	0
ENST00000235307	2696	2745	2757	1664	1567	1575
ENST00000235310	450	1356	895	1318	1230	694
ENST00000235329	2	924	964	0	4	0
ENST00000235332	1138	1794	1132	797	810	647
ENST00000235345	3194	4505	3986	4186	5045	5101
ENST00000235347	0	0	0	0	0	0
ENST00000235349	0	0	0	0	0	0
ENST00000235372	3296	3241	2032	244	572	1470
ENST00000235382	89	672	890	937	813	746
ENST00000235453	1	0	181	0	37	0
ENST00000235521	3667	3796	4279	3466	3256	3461
ENST00000235532	289	525	454	331	257	0
ENST00000235628	0	0	0	0	0	0
ENST00000235739	0	0	0	0	0	0
ENST00000235790	111	95	78	163	162	158
ENST00000235835	12	28	27	2	23	16
ENST00000235932	44	49	24	0	0	69
ENST00000235933	0	0	0	0	0	0
ENST00000235958	0	0	0	0	0	0
ENST00000236017	0	87	91	154	0	130
ENST00000236040	1148	2315	724	969	1481	3032
ENST00000236051	2851	5623	3434	3154	2711	2100
ENST00000236067	208	1024	213	0	332	0
ENST00000236137	1057	1130	1208	47	579	183
ENST00000236147	0	0	0	0	0	0
ENST00000236192	1287	1595	1530	1029	995	895
ENST00000236255	11	7	9	18	20	37
ENST00000236273	2714	583	948	379	1633	431
ENST00000236342	45	459	58	3874	66	269
ENST00000236412	236	62	325	818	104	646
ENST00000236495	0	0	0	0	0	0
ENST00000236671	16607	11331	17807	16591	16445	15212
ENST00000236693	0	0	0	0	0	0
ENST00000236698	0	0	0	0	0	0
ENST00000236709	0	0	0	0	10	11
ENST00000236826	0	0	0	0	0	0
ENST00000236850	0	0	0	0	0	0
ENST00000236877	3	8	16	0	16	15
ENST00000236914	0	0	0	0	0	0
ENST00000236918	0	0	0	0	0	0
ENST00000236925	3	1	2	1	1	2
ENST00000236937	0	0	0	0	0	0
ENST00000236938	0	0	0	0	0	0
ENST00000236957	3046	11158	11085	10012	7857	10611
ENST00000236959	2354	1653	2166	3205	4569	4220
ENST00000236979	0	0	0	0	0	0
ENST00000236980	631	841	847	1162	738	944
ENST00000237014	0	0	0	0	0	0
ENST00000237019	59	0	141	0	0	0
ENST00000237163	0	0	0	0	0	0
ENST00000237172	0	0	0	0	0	0
ENST00000237201	0	0	0	0	0	0
ENST00000237247	0	0	0	0	0	0
ENST00000237264	1107	879	516	485	1669	1325
ENST00000237275	0	0	0	0	0	0
ENST00000237281	5789	5626	5633	5468	5125	5345
ENST00000237283	1359	158	1350	1	0	1
ENST00000237289	0	0	116	89	428	382
ENST00000237305	623	741	1145	530	51	227
ENST00000237316	0	0	12	0	11	0
ENST00000237353	0	0	0	0	0	0
ENST00000237380	5140	2411	970	1096	426	1288
ENST00000237455	579	537	594	607	383	1001
ENST00000237500	17758	13113	19068	19243	19480	21199
ENST00000237512	9	0	0	0	0	4
ENST00000237527	0	0	0	0	0	0
ENST00000237530	20738	22637	22325	23215	23787	24698
ENST00000237536	10467	5205	4920	2638	3564	2212
ENST00000237596	3104	1054	527	3834	3706	4100
ENST00000237612	554	523	34	710	573	8
ENST00000237623	0	0	0	0	0	0
ENST00000237642	1132	1100	1244	852	933	926
ENST00000237653	0	0	0	0	0	0
ENST00000237654	34735	37370	38496	45554	46345	49674
ENST00000237696	50	159	53	23	47	23
ENST00000237822	12	1378	403	808	823	1298
ENST00000237837	0	0	0	0	0	0
ENST00000237853	143	10305	239	214	337	284
ENST00000237858	520	600	526	686	745	831
ENST00000237889	2925	2823	3088	2737	3070	2966
ENST00000237937	0	0	0	0	2415	0
ENST00000238018	22	21	5	2	16	4
ENST00000238044	0	0	0	0	0	0
ENST00000238081	34676	25228	37687	37451	20493	34967
ENST00000238091	0	0	13	24	219	0
ENST00000238112	6029	6737	6637	4892	4921	5424
ENST00000238146	1064	1372	1874	1041	2005	1728
ENST00000238156	408	296	135	122	142	485
ENST00000238181	11	29	86	42	55	20
ENST00000238256	5085	5178	5612	3843	4385	4339
ENST00000238341	0	4053	0	721	2194	1284
ENST00000238379	751	756	821	1024	645	896
ENST00000238483	0	0	0	0	0	0
ENST00000238497	5060	5721	5725	5655	5439	5687
ENST00000238508	0	0	0	0	0	0
ENST00000238558	0	0	0	0	0	0
ENST00000238561	212	766	544	741	597	237
ENST00000238607	0	0	0	0	0	0
ENST00000238609	62	180	74	0	14	15
ENST00000238616	3707	979	3835	4450	651	1067
ENST00000238618	55	243	209	185	239	0
ENST00000238628	0	0	0	0	0	0
ENST00000238633	0	0	0	0	0	0
ENST00000238647	967	6235	6264	10710	9933	8708
ENST00000238651	702	790	494	203	222	42
ENST00000238667	220	284	274	249	277	160
ENST00000238682	302	616	453	176	348	197
ENST00000238686	0	0	0	67	31	0
ENST00000238688	214	241	338	112	156	115
ENST00000238714	2912	3383	3793	2082	3130	3284
ENST00000238721	145	306	448	300	435	211
ENST00000238738	390	85	318	469	86	1189
ENST00000238788	1286	858	1324	836	2046	1027
ENST00000238789	28	46	31	4646	312	1190
ENST00000238823	1331	1786	4528	3	9	2
ENST00000238831	3651	7163	1453	4225	3204	4345
ENST00000238855	119	10	5	27	2	1
ENST00000238856	369	833	271	323	378	88
ENST00000238875	1601	1730	1479	347	405	456
ENST00000238892	3718	4100	4084	4528	4663	4880
ENST00000238918	0	0	0	0	0	0
ENST00000238936	999	870	782	445	478	458
ENST00000238961	3413	3186	3053	4698	5003	5163
ENST00000238983	0	0	0	0	0	0
ENST00000238994	9390	9286	8475	2913	4248	3980
ENST00000239007	1152	733	3580	3070	3339	1041
ENST00000239026	9	12	12	15	12	5
ENST00000239032	0	0	0	0	0	0
ENST00000239117	22	59	82	0	49	21
ENST00000239144	47	12	79	55	124	59
ENST00000239151	343	129	71	57	0	0
ENST00000239165	2328	2235	2294	798	762	738
ENST00000239174	0	0	0	0	0	0
ENST00000239223	2199	2798	2099	55	2709	2678
ENST00000239231	1681	6123	10696	18212	9458	10100
ENST00000239243	309	244	323	560	637	557
ENST00000239316	13	8	0	8	0	0
ENST00000239347	0	0	0	0	0	0
ENST00000239367	1762	959	5099	10536	9611	9146
ENST00000239374	6	0	16	0	0	0
ENST00000239440	144	177	1	66	366	0
ENST00000239444	29	89	31	9	8	5
ENST00000239446	46	84	77	33	24	6
ENST00000239449	579	561	540	91	84	120
ENST00000239450	60	102	58	40	13	12
ENST00000239451	0	4	0	4	9	16
ENST00000239461	746	957	850	30	0	15
ENST00000239462	0	0	0	0	0	0
ENST00000239587	0	0	0	0	0	0
ENST00000239614	28	50	8	16	38	18
ENST00000239666	2388	3525	3385	3010	2406	3664
ENST00000239690	3974	4599	4223	3921	3811	4032
ENST00000239830	564	894	211	407	307	797
ENST00000239849	0	0	0	0	0	0
ENST00000239859	27	10	15	35	42	18
ENST00000239860	0	34	0	0	0	0
ENST00000239878	1069	1372	1232	3696	2893	3908
ENST00000239882	2043	3247	2046	1735	2248	1730
ENST00000239891	1186	1348	1782	1097	1035	1025
ENST00000239906	7699	3088	8362	3977	2912	6130
ENST00000239926	0	3	0	0	0	8
ENST00000239938	885	1207	1357	6865	5119	5126
ENST00000239940	4335	5306	5537	3221	3031	2238
ENST00000239944	9068	9367	9821	7692	7247	7836
ENST00000240050	22	39	22	115	49	5
ENST00000240055	573	76	780	35	471	416
ENST00000240079	39	14	139	4	40	128
ENST00000240093	1448	385	1440	0	2293	716
ENST00000240095	4	6	0	11	17	0
ENST00000240100	4962	12525	3613	5729	11447	7705
ENST00000240101	0	8	24	57	0	56
ENST00000240123	56	105	84	29	38	24
ENST00000240132	0	0	0	0	0	0
ENST00000240139	76	170	17	3	170	325
ENST00000240185	392	2394	2204	1229	514	1871
ENST00000240189	0	0	0	0	0	0
ENST00000240285	5031	4388	3552	1614	954	1784
ENST00000240304	312	351	459	332	592	330
ENST00000240306	89	73	41	131	72	29
ENST00000240316	2979	3253	3458	1528	1332	1349
ENST00000240328	69	74	75	92	124	81
ENST00000240333	787	584	24	539	370	424
ENST00000240335	0	0	0	0	0	0
ENST00000240361	0	0	0	3	0	0
ENST00000240364	72	51	56	72	0	8
ENST00000240423	1088	2102	2361	1267	2419	3998
ENST00000240487	0	0	0	0	848	0
ENST00000240488	334	273	222	246	0	340
ENST00000240499	1922	2095	1695	1381	1290	1243
ENST00000240587	0	0	0	0	0	0
ENST00000240615	24	18	4	21	22	0
ENST00000240617	871	922	922	513	318	415
ENST00000240618	0	0	0	0	0	0
ENST00000240619	144	103	69	42	57	71
ENST00000240651	2665	4018	2770	1176	1064	1834
ENST00000240652	0	0	0	0	0	0
ENST00000240662	0	0	0	0	0	0
ENST00000240687	0	4	3	5	0	0
ENST00000240691	23	9	9	5	5	17
ENST00000240719	0	0	0	0	0	0
ENST00000240727	0	0	0	0	0	0
ENST00000240731	709	3	327	754	534	834
ENST00000240851	3	54	166	3	69	2
ENST00000240874	0	0	8	2	0	8
ENST00000240922	20629	19227	22330	1279	1743	14983
ENST00000241001	0	0	0	0	0	0
ENST00000241014	0	0	0	623	111	0
ENST00000241041	0	0	155	0	0	0
ENST00000241051	581	521	29	75	64	38
ENST00000241052	2403	2362	2147	4364	3172	4276
ENST00000241069	0	0	0	0	0	0
ENST00000241071	6	56	70	45	68	21
ENST00000241124	0	0	0	0	0	0
ENST00000241125	9	24	12	101	116	175
ENST00000241256	0	0	0	0	0	0
ENST00000241261	1567	1959	2175	327	309	207
ENST00000241274	0	0	0	0	0	0
ENST00000241305	0	0	0	0	0	0
ENST00000241337	0	0	0	14	2	0
ENST00000241356	0	0	0	0	0	8
ENST00000241391	0	0	23	0	21	19
ENST00000241393	10607	10750	10893	3747	4454	4298
ENST00000241416	1195	1519	1684	2098	2232	2193
ENST00000241436	0	0	0	0	0	348
ENST00000241453	0	0	0	4	0	0
ENST00000241463	127	69	51	226	248	206
ENST00000241502	208	6657	8320	2755	2636	3082
ENST00000241600	6518	7265	7466	4431	4175	4096
ENST00000241651	0	0	0	0	0	0
ENST00000241704	2191	1623	1510	2243	981	56
ENST00000241808	0	0	0	0	0	0
ENST00000241891	3	0	0	0	0	0
ENST00000242057	14497	16456	13364	20439	16796	16881
ENST00000242059	15925	18104	13775	9181	8772	9825
ENST00000242066	25	38	4	30	40	29
ENST00000242067	440	42	448	136	246	44
ENST00000242104	17	0	16	17	0	9
ENST00000242108	155	218	177	482	803	814
ENST00000242140	82	101	88	12	7	11
ENST00000242152	0	0	0	0	0	0
ENST00000242159	1499	1485	1399	903	661	551
ENST00000242208	8	16	21	4	15	0
ENST00000242209	118	1935	13981	6277	7701	6892
ENST00000242248	92	295	193	43	432	304
ENST00000242249	0	0	0	0	0	0
ENST00000242257	0	697	5	11	1928	4
ENST00000242261	638	414	652	842	538	1383
ENST00000242275	1	2	2	7	7	2
ENST00000242285	77	0	0	0	0	0
ENST00000242310	14	34	12	28	26	15
ENST00000242315	0	0	0	9	0	0
ENST00000242317	0	0	0	0	0	0
ENST00000242323	6	3	33	10	10	44
ENST00000242351	13258	12591	849	1348	11922	10021
ENST00000242375	0	0	0	0	0	0
ENST00000242462	0	0	0	0	0	0
ENST00000242465	1516	1660	1829	1566	1705	1453
ENST00000242480	162	71	155	413	193	428
ENST00000242505	439	601	344	879	601	668
ENST00000242576	1734	3181	1620	1405	1738	678
ENST00000242577	6987	7291	8290	7127	6913	6319
ENST00000242591	1836	679	1018	1246	557	1139
ENST00000242592	82	131	142	124	128	95
ENST00000242607	0	0	0	0	0	0
ENST00000242719	8529	9600	9752	9669	8696	8734
ENST00000242728	375	318	581	251	247	260
ENST00000242729	79	60	72	0	32	50
ENST00000242737	3	3	2	6	7	5
ENST00000242770	3254	2020	2867	2252	0	647
ENST00000242776	82	111	184	124	1792	149
ENST00000242783	4210	6519	4707	2211	2324	2522
ENST00000242784	6804	7039	7861	7359	7117	7161
ENST00000242786	2146	2107	3333	3660	2950	1902
ENST00000242804	44	35	35	26	32	51
ENST00000242810	7	450	764	1988	1348	2680
ENST00000242819	0	0	0	0	0	0
ENST00000242827	51	489	366	334	4	16
ENST00000242839	150	603	557	12	107	56
ENST00000242848	1824	1077	2987	127	452	463
ENST00000242872	2926	1372	2	2225	131	2
ENST00000242994	0	0	0	0	0	0
ENST00000243045	921	900	1486	843	2475	1193
ENST00000243050	31	1	121	0	169	0
ENST00000243052	0	0	0	0	0	0
ENST00000243056	1158	1202	1079	1379	1197	999
ENST00000243077	10466	12747	10325	1827	1970	1355
ENST00000243082	1	1	59	321	267	205
ENST00000243103	12	36	59	9	14	37
ENST00000243108	182	149	194	117	109	147
ENST00000243112	0	0	213	227	0	1
ENST00000243167	121	143	64	51	124	50
ENST00000243189	0	24	38	44	0	20
ENST00000243213	0	0	0	0	0	0
ENST00000243219	0	27	0	0	0	0
ENST00000243222	0	0	0	0	3	0
ENST00000243253	3642	3306	4370	14973	2376	2910
ENST00000243286	6	150	141	17	26	18
ENST00000243298	0	0	0	0	0	17
ENST00000243300	0	0	0	0	0	0
ENST00000243314	8	11	12	0	15	6
ENST00000243325	32	16	23	39	47	36
ENST00000243326	2843	1981	19858	1175	2675	1920
ENST00000243344	1585	815	943	2145	2420	1953
ENST00000243346	2269	2861	3012	1564	1347	1592
ENST00000243347	410	515	415	463	429	413
ENST00000243349	16	12	0	12	28	31
ENST00000243389	2839	2515	2569	4350	3872	3631
ENST00000243440	101	12	52	0	0	0
ENST00000243457	362	360	299	1310	1357	1471
ENST00000243498	223	807	182	355	504	645
ENST00000243501	4755	4806	4978	5141	5481	5250
ENST00000243562	0	0	0	0	0	0
ENST00000243563	3951	4190	1517	3187	3456	1792
ENST00000243578	105	258	128	158	144	200
ENST00000243583	0	9	4	0	0	0
ENST00000243611	98	36	112	1	28	1
ENST00000243639	919	420	186	1235	1220	951
ENST00000243643	0	0	0	0	0	0
ENST00000243644	416	298	0	0	458	414
ENST00000243662	393	553	297	427	370	441
ENST00000243673	44	58	37	51	8	41
ENST00000243706	1397	971	690	595	376	658
ENST00000243776	864	3166	3659	3170	2932	1269
ENST00000243786	74	106	58	0	12	27
ENST00000243806	0	0	0	0	0	0
ENST00000243810	0	0	0	95	0	12
ENST00000243878	932	1346	1041	812	934	933
ENST00000243893	0	0	0	0	0	0
ENST00000243896	34	53	0	89	0	84
ENST00000243903	1005	1203	859	888	1109	993
ENST00000243911	0	0	0	0	0	0
ENST00000243913	0	0	0	0	0	0
ENST00000243914	0	0	0	0	0	0
ENST00000243918	256	217	59	141	3023	234
ENST00000243924	206	162	273	292	315	203
ENST00000243938	0	0	0	0	0	0
ENST00000243964	0	0	0	0	0	0
ENST00000243967	0	0	0	0	0	0
ENST00000243997	3610	6322	6850	6707	6483	448
ENST00000244007	3607	722	2801	2102	1411	5886
ENST00000244020	855	444	454	232	300	88
ENST00000244040	13410	13425	15015	10415	10935	11418
ENST00000244043	0	0	0	0	0	0
ENST00000244049	0	0	0	0	0	0
ENST00000244050	1031	331	661	726	308	691
ENST00000244051	1875	1980	2280	1492	1582	1633
ENST00000244061	385	1689	1580	1202	614	490
ENST00000244096	0	0	0	0	8	0
ENST00000244137	416	730	2225	218	3356	1166
ENST00000244174	0	0	0	0	0	0
ENST00000244204	145	163	125	170	208	154
ENST00000244217	147	77	95	101	59	2
ENST00000244221	405	364	268	623	635	533
ENST00000244227	356	2187	2593	2360	3072	3041
ENST00000244230	3083	3551	3420	3172	2855	2845
ENST00000244241	0	0	5	0	0	0
ENST00000244289	54	79	59	0	9	3
ENST00000244293	0	0	36	0	0	0
ENST00000244295	0	0	0	0	0	0
ENST00000244296	0	0	0	0	0	0
ENST00000244303	0	0	0	0	0	0
ENST00000244314	0	0	0	0	0	0
ENST00000244333	152	189	223	285	204	258
ENST00000244336	0	0	0	0	0	0
ENST00000244360	20	27	73	8	24	24
ENST00000244364	95	911	20	0	16	34
ENST00000244426	69	99	169	64	48	90
ENST00000244458	0	0	0	0	0	0
ENST00000244496	4070	4521	4931	4007	3401	3977
ENST00000244513	0	12	0	0	0	0
ENST00000244519	76	1917	43	0	1	0
ENST00000244520	5461	3622	6509	3202	3129	2631
ENST00000244527	0	0	0	0	0	0
ENST00000244533	821	1308	520	1162	1286	1726
ENST00000244534	6861	8355	6762	12541	12333	12107
ENST00000244537	0	0	0	0	0	0
ENST00000244546	0	0	0	0	0	0
ENST00000244565	26	77	22	0	30	46
ENST00000244571	2753	3286	2753	1926	1834	1912
ENST00000244573	370	477	389	859	909	683
ENST00000244576	322	0	380	178	156	215
ENST00000244623	32	66	137	233	163	191
ENST00000244645	0	0	0	0	0	0
ENST00000244669	0	0	0	0	0	0
ENST00000244670	3	139	43	19	1	35
ENST00000244709	0	0	0	0	0	0
ENST00000244711	935	577	1391	666	20	729
ENST00000244728	0	0	1	0	5	0
ENST00000244741	17885	6455	20078	23657	24279	22649
ENST00000244745	12864	16365	16398	8902	9997	11183
ENST00000244751	8	8	0	0	0	0
ENST00000244763	24100	10375	15624	20358	13626	14002
ENST00000244766	0	0	0	0	0	0
ENST00000244769	985	234	20	159	975	0
ENST00000244776	0	0	0	0	0	0
ENST00000244815	624	12	97	0	3	0
ENST00000244869	238	3065	3481	1530	1167	1235
ENST00000244891	0	0	0	0	0	0
ENST00000244926	0	0	0	0	0	0
ENST00000244930	0	0	0	0	0	0
ENST00000245046	3284	3602	4181	2973	3469	3499
ENST00000245105	1045	683	263	221	192	91
ENST00000245121	0	0	0	0	0	0
ENST00000245157	0	0	0	0	0	0
ENST00000245185	15962	16556	19439	23128	21940	19307
ENST00000245206	14903	16435	16165	11329	12087	11818
ENST00000245222	695	762	1114	811	173	195
ENST00000245255	0	0	0	0	0	0
ENST00000245304	6040	6307	6340	7514	7519	7923
ENST00000245312	0	0	0	0	0	0
ENST00000245382	0	626	345	472	368	0
ENST00000245407	582	225	812	406	52	552
ENST00000245414	1271	247	1181	1124	833	1196
ENST00000245441	4124	0	0	1575	0	0
ENST00000245448	0	0	0	0	0	0
ENST00000245451	168	178	252	107	175	142
ENST00000245457	112	73	45	64	56	67
ENST00000245458	2	3	3	4	4	2
ENST00000245479	1600	2084	2229	3705	3926	2940
ENST00000245503	0	0	0	0	0	0
ENST00000245539	10	161	335	58	248	94
ENST00000245543	8	1887	4	954	1	1056
ENST00000245544	129	108	33	14	5	113
ENST00000245551	0	0	0	0	26	0
ENST00000245552	98	145	115	92	15	43
ENST00000245564	115	12	23	1	30	101
ENST00000245615	5	2	2	2	76	165
ENST00000245618	0	42	22	0	0	10
ENST00000245620	0	0	0	0	0	0
ENST00000245621	0	0	0	0	0	0
ENST00000245663	20	40	69	48	49	70
ENST00000245680	3698	5207	1783	1950	1129	1499
ENST00000245787	1923	2327	1985	1785	1936	1874
ENST00000245796	579	124	365	174	214	234
ENST00000245810	0	0	0	0	0	0
ENST00000245812	1163	1398	968	626	600	541
ENST00000245816	1740	528	862	135	444	57
ENST00000245817	4341	4623	4149	5116	6	1
ENST00000245838	8315	935	1514	11190	12206	847
ENST00000245857	0	0	0	0	0	0
ENST00000245865	0	0	37	44	0	0
ENST00000245903	2442	2496	2029	1610	1366	4709
ENST00000245907	11047	11702	12236	2704	2741	2657
ENST00000245908	867	153	989	0	232	0
ENST00000245912	0	0	0	0	0	0
ENST00000245923	0	0	0	24	0	0
ENST00000245925	220	324	340	89	167	0
ENST00000245932	2179	1928	2169	3205	1745	2894
ENST00000245934	59	607	83	91	2	199
ENST00000245957	0	0	5	0	4	8
ENST00000245960	815	3914	3226	1994	2836	1694
ENST00000245983	0	1	0	0	3	17
ENST00000246006	0	0	0	0	0	0
ENST00000246012	0	0	0	0	0	0
ENST00000246015	544	2120	306	926	1476	504
ENST00000246020	0	0	0	0	0	0
ENST00000246024	3073	3658	3388	4070	3813	3732
ENST00000246041	2	4	10	11	7	5
ENST00000246043	2682	208	819	2	905	2
ENST00000246069	16914	13424	12795	13280	13174	7378
ENST00000246070	0	0	0	0	0	0
ENST00000246071	1401	1329	993	1281	1470	1215
ENST00000246080	0	0	0	0	0	0
ENST00000246081	0	0	0	0	0	0
ENST00000246090	0	0	0	0	0	0
ENST00000246100	1	1	5	2	0	2
ENST00000246104	0	0	0	0	0	0
ENST00000246105	0	0	0	0	0	0
ENST00000246108	5	5	5	0	9	0
ENST00000246112	43	33	46	0	0	0
ENST00000246115	0	0	0	0	0	0
ENST00000246117	1569	846	1759	2358	1222	2903
ENST00000246139	15	0	51	0	12	0
ENST00000246149	545	416	353	241	395	267
ENST00000246151	4533	4749	5119	6887	6493	6177
ENST00000246163	294	343	251	128	200	126
ENST00000246166	1804	1779	1564	1334	1001	889
ENST00000246174	122	101	11	171	152	122
ENST00000246186	12	49	28	21	16	8
ENST00000246190	217	245	266	145	272	283
ENST00000246194	2099	5837	5054	3309	2024	2130
ENST00000246199	0	0	0	0	0	0
ENST00000246229	7419	7591	8127	5245	5284	5096
ENST00000246314	0	0	0	0	14	0
ENST00000246337	1333	355	1353	107	121	193
ENST00000246489	31	166	139	101	60	227
ENST00000246505	0	0	0	0	0	133
ENST00000246515	0	0	0	0	0	0
ENST00000246529	1087	1465	1326	908	879	843
ENST00000246532	0	138	104	115	74	0
ENST00000246533	9	0	6	1	3	3
ENST00000246535	332	30	17	161	147	119
ENST00000246548	12592	13030	14288	12785	11773	12792
ENST00000246549	0	0	0	0	0	0
ENST00000246551	21	0	0	0	0	7
ENST00000246553	0	0	0	0	0	0
ENST00000246635	80	59	182	0	0	0
ENST00000246639	0	0	0	0	0	0
ENST00000246646	0	0	0	0	0	0
ENST00000246657	0	0	0	0	0	0
ENST00000246662	6	16	0	0	5	0
ENST00000246672	2799	1946	3054	826	1928	642
ENST00000246747	1640	1816	2183	1179	749	626
ENST00000246784	1	1129	1	1	1	1
ENST00000246785	215	1	207	202	211	149
ENST00000246792	1254	2292	2133	2417	2325	2127
ENST00000246794	0	0	33	0	0	0
ENST00000246801	0	0	0	0	0	0
ENST00000246802	1755	1834	2174	1187	1197	1105
ENST00000246841	211	282	296	76	78	74
ENST00000246868	8557	9205	9665	9869	9191	10781
ENST00000246891	0	0	0	0	0	0
ENST00000246895	0	0	0	0	0	0
ENST00000246896	0	0	0	0	0	0
ENST00000246912	0	1	47	836	150	634
ENST00000246914	78	60	88	37	76	51
ENST00000246949	73	561	598	464	516	85
ENST00000246957	998	1536	1522	3342	597	1530
ENST00000247001	21	78	85	48	56	27
ENST00000247003	931	1739	1496	1247	1810	1518
ENST00000247005	164	19	75	42	20	43
ENST00000247020	298	360	292	529	233	27
ENST00000247026	100	94	240	104	502	233
ENST00000247087	980	943	777	176	96	146
ENST00000247138	1154	20	1063	0	645	1545
ENST00000247140	324	418	158	100	244	66
ENST00000247153	9	7	0	10	10	5
ENST00000247161	1262	4745	1541	1245	3103	2611
ENST00000247178	1898	2837	3018	1747	468	2190
ENST00000247191	4292	1877	3212	5475	1591	1210
ENST00000247194	152	249	84	116	33	71
ENST00000247207	122	95	53	96	76	52
ENST00000247219	0	0	0	5	0	0
ENST00000247225	3523	3707	4274	5450	5780	5613
ENST00000247226	2571	3154	2378	1226	1633	1469
ENST00000247270	0	0	2	0	0	0
ENST00000247271	0	0	0	0	0	0
ENST00000247291	1085	1284	1354	449	764	0
ENST00000247306	40	16	34	0	8	0
ENST00000247452	0	0	0	0	0	0
ENST00000247461	2567	2321	3081	3096	2727	49650
ENST00000247470	103	172	142	0	46	53
ENST00000247655	4893	3152	3698	2856	4634	5433
ENST00000247665	1	1	1	1	2	1
ENST00000247668	649	497	0	0	594	746
ENST00000247706	1042	1374	1131	936	949	927
ENST00000247781	0	0	0	0	0	0
ENST00000247815	892	0	71	107	316	33
ENST00000247829	2603	3125	193	476	632	51
ENST00000247833	2231	2559	352	1053	31	596
ENST00000247843	1285	2039	1548	1505	1810	1720
ENST00000247866	516	904	460	689	688	230
ENST00000247879	225	283	232	90	120	102
ENST00000247881	981	982	937	617	577	679
ENST00000247883	226	203	225	124	157	134
ENST00000247930	704	840	0	421	318	0
ENST00000247933	166	1	26	23	32	2
ENST00000247956	571	272	4976	430	289	3711
ENST00000247970	388	553	201	138	250	188
[truncated: 109,703 more rows]
